# Supplementary material for: Global transcriptional profiling reveals Streptococcus agalactiae genes controlled by the MtaR transcription factor
Source: BMC Genomics. 2008 Dec 16;9:607. doi: 10.1186/1471-2164-9-607 (PMC2627894; doi:10.1186/1471-2164-9-607)
Supplement: Additional file 1 — Analysis of gene expression data using Cyber-T. [file 1471-2164-9-607-S1.xls]

## Sheet: cybertoutput7
Complete gene expression data and Cyber-T statistical analysis for Streptococcus agalactiae strains COH1 (wt) and DS101 (mtaR-)
The normalized hybridization intensity for the three biological replicates of the COH1 experiment are listed under columns C_1, C_2, and C_3
The normalized hybridization intensity for the three biological replicates of the DS101 experiment are listed under columns E_1, E_2, and E_3
The Cyber-T website (http://cybert.microarray.ics.uci.edu/) provides a detailed explanation of the output.
SAN numbers refer to open reading frames from the COH1 genome covered by the microarray probe sets
ID (probe set)	C_1	C_2	C_3	E_4	E_5	E_6	C#obs	E#obs	C.Mn	E.Mn	C.SD	E.SD	ClnMn	ElnMn	ClnSD	ElnSD	CBySD	EBySD	CBylnSD	EBylnSD	Bayes.t	Bayes.t.df	Bayes.t.var	Bayes.lnt	Bayes.lnt.df	Bayes.lnt.var	Bayes.p	Bayes.lnp	fold	PPDE(<p)	PPDE(p)
SAN_1756_at	755.85	777.3	792	175.95	140.9	121.95	3	3	775.05	146.267	18.1797	27.3971	6.65274	4.97395	0.0235113	0.184662	63.2383	32.7399	0.0792199	0.227251	-15.2938	22	3.73084	-12.0822	22	8.22893	3.32e-13	3.49e-11	-5.29888	0.999999	0.999997
SAN_1302_at	226.4	217.7	203.5	45.6	35.4	32	3	3	215.867	37.6667	11.5596	7.07766	5.3737	3.61745	0.0539394	0.182456	35.3135	9.32618	0.177071	0.234156	-8.45058	22	14.3375	-10.3618	22	1.7487	2.35e-08	6.3e-10	-5.73097	0.999994	0.999984
SAN_1755_at	441.35	449.35	440.25	150.05	118	89.9	3	3	443.65	119.317	4.96689	30.0966	6.09499	4.76012	0.0111618	0.256299	37.57	25.5716	0.0877637	0.2217	-12.3609	22	2.15858	-9.69672	22	6.38116	2.25e-11	2.11e-09	-3.71826	0.999987	0.999967
SAN_2041_at	1231.7	1101.1	1107.55	733.35	669.05	656.15	3	3	1146.78	686.183	73.6107	41.3536	7.04337	6.52996	0.0630942	0.0594035	84.2576	66.3687	0.0711385	0.0919989	-7.43802	22	1.61173	-7.64663	22	1.67246	1.94e-07	1.24e-07	-1.67125	0.999844	0.999591
SAN_2186_at	212.6	170.45	162.8	50.05	66.15	54.25	3	3	181.95	56.8167	26.8179	8.35125	5.19679	4.03285	0.142692	0.143534	32.6766	12.2382	0.183044	0.203887	-6.21145	22	7.12911	-7.35773	22	1.2407	2.98e-06	2.3e-07	-3.20241	0.999771	0.999401
SAN_0595_at	1212.2	969.45	1018.65	642.25	371.05	346	3	3	1066.77	453.1	128.329	164.287	6.96772	6.07592	0.117366	0.338743	95.8488	93.2376	0.0906705	0.190276	-7.94889	22	1.0568	-7.32841	22	4.40387	6.56e-08	2.45e-07	-2.35437	0.999762	0.999377
SAN_1263_at	799.55	493.95	487.9	1039.1	1148.75	1243.9	3	3	593.8	1143.92	178.21	102.486	6.35886	7.03952	0.281685	0.0901474	95.8745	85.1358	0.147284	0.0774043	7.43129	22	1.26818	7.08551	22	3.62059	1.96e-07	4.16e-07	1.92643	0.99967	0.999135
SAN_1754_at	460.15	502.1	467.95	247.65	192.75	148.6	3	3	476.733	196.333	22.3117	49.6221	6.16624	5.25822	0.046289	0.255394	37.6974	40.6081	0.0852386	0.210209	-8.76519	22	1.16038	-6.93341	22	6.08174	1.25e-08	5.83e-07	-2.42818	0.999594	0.998936
SAN_1550_at	672.65	638.65	609.5	977.95	985.8	969.25	3	3	640.267	977.667	31.606	8.27864	6.46107	6.88514	0.0493155	0.00846982	58.7834	62.5822	0.0873833	0.062375	6.80632	22	1.13342	6.8415	22	1.96261	7.73e-07	7.15e-07	1.52697	0.999539	0.998793
SAN_1753_at	408.2	396.6	385.35	223.65	142.3	122.9	3	3	396.717	162.95	11.4254	53.4552	5.98295	5.0598	0.0288026	0.312082	39.7097	41.2113	0.0978086	0.245954	-7.07493	22	1.07706	-6.04085	22	6.32343	4.26e-07	4.43e-06	-2.43459	0.998577	0.996277
SAN_0594_s_at	789.6	595.6	577.55	919.8	1056.05	1077.85	3	3	654.25	1017.9	117.563	85.6535	6.4733	6.92306	0.17236	0.0862576	78.0321	73.5548	0.112387	0.0750355	5.87365	22	1.12545	5.76471	22	2.24335	6.55e-06	8.46e-06	1.55583	0.997878	0.994456
SAN_1551_at	497.7	488.6	470.15	757.5	700.55	690.05	3	3	485.483	716.033	14.0369	36.2929	6.18486	6.57288	0.0290545	0.0500567	40.0397	68.2319	0.0809142	0.0840789	5.04756	22	2.90397	5.75949	22	1.07975	4.7e-05	8.56e-06	1.47489	0.997862	0.994414
SAN_0157_at	70.85	43.15	38.5	20.4	17.55	14.45	3	3	50.8333	17.4667	17.4902	2.97588	3.89197	2.85043	0.324265	0.172885	13.5513	3.36814	0.24936	0.190259	-4.13881	22	16.1877	-5.75156	22	1.71775	0.000429875	8.73e-06	-2.91031	0.997837	0.99435
SAN_0596_at	1132.25	822.5	795.3	585.65	290.2	251.95	3	3	916.683	375.933	187.181	182.624	6.80768	5.85751	0.194963	0.451751	104.556	100.36	0.108546	0.267253	-6.46257	22	1.08539	-5.70536	22	6.06204	1.68e-06	9.73e-06	-2.43842	0.997687	0.993958
SAN_1255_at	862.75	541.45	515.15	407.85	169.85	147.5	3	3	639.783	241.733	193.542	144.295	6.43294	5.37988	0.284438	0.551012	101.913	72.499	0.152838	0.291676	-5.51249	22	1.97602	-5.539	22	3.64201	1.54e-05	1.44e-05	-2.64665	0.99705	0.992301
SAN_2065_s_at	977.5	808.55	807.65	566.55	558.4	547.8	3	3	864.567	557.583	97.8042	9.40164	6.75812	6.32352	0.109878	0.0168816	70.3028	62.6367	0.082345	0.108597	-5.64697	22	1.25976	-5.52337	22	1.73923	1.12e-05	1.5e-05	-1.55056	0.996981	0.992123
SAN_0895_at	316.95	227.8	216.35	589.7	467.35	432.7	3	3	253.7	496.583	55.0745	82.4815	5.52137	6.19891	0.207183	0.161162	44.1506	75.6671	0.168903	0.142606	4.80203	22	2.93725	5.30885	22	1.40281	8.52e-05	2.5e-05	1.95736	0.995859	0.989214
SAN_0597_at	272.15	310.3	300.25	171.05	139.4	122	3	3	294.233	144.15	19.7739	24.8676	5.68284	4.96111	0.0682511	0.170216	36.1752	31.8058	0.10591	0.220681	-5.39666	22	1.29363	-5.10692	22	4.3417	2.03e-05	4.07e-05	-2.04116	0.994414	0.985486
SAN_0609_at	270.75	234.6	227	364.3	517.7	465.2	3	3	244.117	449.067	23.3761	77.9622	5.49468	6.09661	0.093707	0.180141	40.3584	69.5251	0.153845	0.1436	4.41578	22	2.96767	4.95408	22	1.14778	0.000218502	5.89e-05	1.83956	0.992989	0.981822
SAN_2478_s_at	578.05	438.1	432.65	362.15	188.65	189.45	3	3	482.933	246.75	82.4185	99.9401	6.17068	5.45869	0.163782	0.375312	51.5159	57.4425	0.107674	0.228536	-5.30179	22	1.24333	-4.88142	22	4.50495	2.54e-05	7.02e-05	-1.95718	0.992187	0.97977
SAN_0156_at	64.15	33.2	30.2	16	17.25	15.85	3	3	42.5167	16.3667	18.795	0.768657	3.69054	2.79452	0.410367	0.046389	12.6917	2.89822	0.268526	0.180299	-3.47915	22	19.177	-4.79823	22	2.21813	0.00212786	8.6e-05	-2.59776	0.991156	0.977136
SAN_0786_at	390.1	411.25	405.15	508.25	693.9	650.4	3	3	402.167	617.517	10.886	97.0951	5.99662	6.41696	0.0272149	0.164292	40.7957	71.4302	0.0968131	0.124701	4.53442	22	3.06573	4.61171	22	1.6591	0.000163534	0.000135422	1.53547	0.988318	0.969935
SAN_2001_at	136.4	93.55	86.15	180.8	243.65	228.85	3	3	105.367	217.767	27.1292	32.8582	4.63673	5.3754	0.244994	0.157309	23.9176	42.2437	0.214979	0.186825	4.01038	22	3.11952	4.49209	22	1.32411	0.000588077	0.000181339	2.06675	0.986038	0.964194
SAN_1581_at	833.3	603	576.6	1132.25	901.95	885.1	3	3	670.967	973.1	141.203	138.085	6.49482	6.87407	0.200933	0.13706	81.5226	87.7247	0.121279	0.0853724	4.36979	22	1.15795	4.42903	22	2.01807	0.000244484	0.000211542	1.4503	0.984663	0.960752
SAN_1264_at	1337.1	904.2	898.45	1283.65	1801.6	1827.8	3	3	1046.58	1637.68	251.611	306.882	6.93533	7.38825	0.227728	0.200001	132.564	219.311	0.122466	0.137733	3.99518	22	2.73697	4.2565	22	1.26485	0.00061027	0.000322468	1.56479	0.980183	0.949637
SAN_0537_at	668.35	703.3	710.1	435.8	504.95	480.2	3	3	693.917	473.65	22.4009	35.0372	6.542	6.15862	0.0325635	0.0748651	65.3159	61.141	0.0815299	0.134506	-4.26428	22	1.14123	-4.22187	22	2.72177	0.000316397	0.000350944	-1.46504	0.97914	0.947071
SAN_2000_at	239.15	289.95	279.6	368.65	463.4	445.15	3	3	269.567	425.733	26.8451	50.2707	5.59339	6.04895	0.102342	0.12213	40.037	60.4801	0.135212	0.131708	3.72926	22	2.28193	4.18028	22	1.05393	0.0011646	0.000388466	1.57932	0.977816	0.943828
SAN_1427_at	1316.2	1365.25	1421.7	1026.1	1102.55	1125.25	3	3	1367.72	1084.63	52.7932	51.9465	7.2204	6.98822	0.0385689	0.0484553	90.9752	78.8684	0.065668	0.0704447	-4.0723	22	1.33058	-4.17577	22	1.15077	0.000505639	0.000392768	-1.26099	0.977668	0.943465
SAN_0577_at	907.75	938.65	979.9	1140.6	1209.3	1264.8	3	3	942.1	1204.9	36.1985	62.2168	6.84762	7.09326	0.0383397	0.051829	67.8442	92.078	0.073241	0.0731747	3.97981	22	1.84199	4.10945	22	1.00181	0.000633562	0.000461819	1.27895	0.975372	0.937871
SAN_0612_at	821.7	902.15	905	640.05	698.05	673.55	3	3	876.283	670.55	47.292	29.1161	6.7747	6.50747	0.0548608	0.0435962	61.4859	56.6801	0.0695323	0.0901913	-4.26117	22	1.17676	-4.06434	22	1.6825	0.000318809	0.00051556	-1.30681	0.973681	0.933776
SAN_2336_at	657.3	569.4	569.9	872.4	775.25	759.9	3	3	598.867	802.517	50.6054	61.0055	6.39273	6.68587	0.0826307	0.0746096	61.8667	65.7967	0.0907428	0.0861827	3.9056	22	1.13108	4.05718	22	1.10862	0.00075904	0.000524649	1.34006	0.973403	0.933104
SAN_0499_at	364.9	397.45	385.1	508.35	571.45	550.4	3	3	382.483	543.4	16.432	32.1271	5.94607	6.29666	0.0432058	0.0597432	39.0808	63.4518	0.103544	0.109183	3.74008	22	2.63609	4.03563	22	1.1119	0.0011345	0.00055296	1.42072	0.972547	0.931042
SAN_1044_at	1383.95	1423.3	1544	1232.8	1090.3	1124.95	3	3	1450.42	1149.35	83.3996	74.3174	7.27852	7.04558	0.0568444	0.0638338	100.694	81.4111	0.0685494	0.0728637	-4.02712	22	1.52983	-4.03298	22	1.12983	0.000564558	0.000556546	-1.26195	0.97244	0.930784
SAN_0971_at	1050.6	1236.05	1260.45	970	915.75	928.65	3	3	1182.37	938.133	114.764	28.3411	7.07201	6.84359	0.0999756	0.0300162	89.474	56.7784	0.0774661	0.0609236	-3.99197	22	2.4833	-4.01436	22	1.61678	0.000615061	0.000582398	-1.26034	0.971677	0.92895
SAN_0787_at	386.65	456.3	469.45	511.2	714.1	719.95	3	3	437.467	648.417	44.497	118.869	6.07741	6.46232	0.104796	0.195384	44.7129	74.2915	0.105533	0.129275	4.21381	22	2.76066	3.99499	22	1.50055	0.000357914	0.000610559	1.48221	0.970862	0.926994
SAN_2462_s_at	308.7	356.6	322	387.4	589.35	552.75	3	3	329.1	509.833	24.7267	107.598	5.79451	6.21779	0.0741651	0.226011	36.6422	80.7642	0.0974375	0.156281	3.52968	22	4.8582	3.98086	22	2.57253	0.00188488	0.000631941	1.54917	0.970253	0.925537
SAN_1846_at	636.45	591.1	550.95	825.65	781.6	740.5	3	3	592.833	782.583	42.7763	42.5835	6.38318	6.66161	0.0721383	0.0544232	59.6854	65.2287	0.0893444	0.0843939	3.71722	22	1.19437	3.92399	22	1.12076	0.00119905	0.000725826	1.32007	0.967676	0.919399
SAN_2379_at	999.1	966.6	990.45	1186.1	1260.9	1320.15	3	3	985.383	1255.72	16.832	67.1752	6.89293	7.1345	0.0171433	0.0537177	71.4756	93.783	0.0760266	0.0756196	3.97091	22	1.7216	3.90198	22	1.01079	0.000647448	0.00076576	1.27434	0.966623	0.916904
SAN_0615_at	353.35	415.45	391.7	279.1	261.8	231.55	3	3	386.833	257.483	31.3347	24.0671	5.95577	5.54798	0.0819497	0.094917	42.3608	38.6209	0.101382	0.150104	-3.90834	22	1.20305	-3.8994	22	2.19211	0.000753993	0.000770582	-1.50236	0.966498	0.916607
SAN_0536_at	556.8	628.65	601.75	326.95	439.45	389.55	3	3	595.733	385.317	36.3009	56.3693	6.38854	5.94677	0.0614684	0.148698	60.0075	66.022	0.086988	0.176037	-4.08498	22	1.21051	-3.89679	22	4.09535	0.000490242	0.000775484	-1.54609	0.96637	0.916306
SAN_0933_at	7.65	4.15	3.7	11.75	14.55	11.95	3	3	5.16667	12.75	2.16237	1.56205	1.58872	2.54073	0.390479	0.118829	1.75878	2.35053	0.381187	0.19063	4.47414	22	1.78611	3.86895	22	3.99848	0.000189466	0.00082981	2.46774	0.964981	0.91303
SAN_1413_at	800.35	810.45	798.45	1050.55	983.6	987.4	3	3	803.083	1007.18	6.45006	37.6047	6.68844	6.91445	0.00801498	0.0369556	64.9421	65.8438	0.0746694	0.068567	3.8225	22	1.02796	3.86163	22	1.18592	0.000928942	0.000844705	1.25415	0.964607	0.91215
SAN_1520_at	255.3	310.6	298.05	328.5	545.5	531.45	3	3	287.983	468.483	28.9918	121.432	5.6594	6.12395	0.103371	0.285578	39.0871	78.9168	0.115296	0.175149	3.55	22	4.07636	3.83717	22	2.30771	0.00179505	0.000896428	1.62677	0.963329	0.909151
SAN_1996_at	190.35	156.75	147.4	265.35	282.45	255.1	3	3	164.833	267.633	22.5872	13.8172	5.09889	5.58874	0.133473	0.0513561	30.3239	37.8805	0.172926	0.14278	3.6695	22	1.56049	3.7834	22	1.46684	0.00134573	0.00102141	1.62366	0.960366	0.902238
SAN_1026_at	688.9	555.4	550.2	821.3	782.25	761.35	3	3	598.167	788.3	78.6204	30.4295	6.38836	6.66939	0.127168	0.0384087	67.0623	63.1768	0.0996562	0.0826029	3.57437	22	1.12679	3.7605	22	1.45552	0.00169282	0.00107971	1.31786	0.959036	0.899157
SAN_0539_at	611.85	767.7	790.4	442.75	541	552.05	3	3	723.317	511.933	97.1979	60.1687	6.57748	6.23335	0.140179	0.121966	76.2315	70.5382	0.0980906	0.128124	-3.5252	22	1.16794	-3.69379	22	1.7061	0.00190529	0.001269	-1.41291	0.954922	0.889694
SAN_0463_at	338.6	291.3	270.8	467.95	423.35	386.6	3	3	300.233	425.967	34.7716	40.7381	5.70018	6.05132	0.113937	0.0955236	37.5241	58.9711	0.110797	0.124168	3.11566	22	2.46977	3.65461	22	1.25592	0.00503721	0.00139504	1.41879	0.952329	0.883789
SAN_1449_at	633.95	586.45	579.05	782.65	789.15	744.65	3	3	599.817	772.15	29.791	24.0364	6.39582	6.64885	0.0490441	0.0313966	56.2481	61.7685	0.0909731	0.0790957	3.57295	22	1.20592	3.63561	22	1.32288	0.00169861	0.0014605	1.28731	0.951023	0.880832
SAN_1045_at	1083.25	1123.25	1168.6	966.65	878.85	902.35	3	3	1125.03	915.95	42.7029	45.4525	7.02509	6.81915	0.0379324	0.0491625	84.717	63.3446	0.0711369	0.0686939	-3.42353	22	1.78863	-3.60696	22	1.07239	0.0024308	0.00156501	-1.22827	0.94899	0.876249
SAN_0294_at	797.25	740.4	746.8	719.6	464.25	458.35	3	3	761.483	547.4	31.1397	149.159	6.63472	6.28225	0.040456	0.256808	67.7948	89.1178	0.0754177	0.154181	-3.31152	22	1.72797	-3.55687	22	4.17939	0.00317412	0.00176563	-1.39109	0.945249	0.867887
SAN_0072_at	875.8	605	593.45	813.6	976.8	944.7	3	3	691.417	911.7	159.785	86.4599	6.52211	6.81221	0.219343	0.0973457	93.6456	72.1023	0.119776	0.0768556	3.22828	22	1.68685	3.53072	22	2.42877	0.00386548	0.00188018	1.3186	0.943199	0.863339
SAN_1209_at	641.1	441.15	425.85	721	667.9	638.75	3	3	502.7	675.883	120.102	41.7021	6.20222	6.51476	0.226691	0.061258	64.3662	65.0921	0.124921	0.0899196	3.27676	22	1.02268	3.51708	22	1.93003	0.00344678	0.0019428	1.34451	0.942101	0.860917
SAN_0062_at	14.1	11.8	12.7	23	22.7	25.4	3	3	12.8667	23.7	1.15902	1.47986	2.55196	3.1642	0.0894883	0.0614466	2.86882	4.85453	0.22507	0.201646	3.32761	22	2.86344	3.5092	22	1.24581	0.00305511	0.00197992	1.84197	0.941458	0.8595
SAN_2133_at	564.25	358.95	331.4	626.95	599.2	562.1	3	3	418.2	596.083	127.231	32.5371	6.00734	6.38938	0.286988	0.0548582	67.6319	63.3673	0.156986	0.1045	3.32439	22	1.13913	3.50884	22	2.25678	0.00307855	0.00198162	1.42535	0.941429	0.859436
SAN_0282_at	16.3	7.45	8.65	18.75	20.25	23.85	3	3	10.8	20.95	4.80078	2.62107	2.31898	3.03704	0.415687	0.122869	3.27809	4.25184	0.291274	0.210312	3.27453	22	1.68234	3.46186	22	1.91812	0.00346505	0.00221786	1.93981	0.93746	0.850752
SAN_2114_at	407.65	370	343.7	626.6	491.4	465.3	3	3	373.783	527.767	32.1424	86.5813	5.92123	6.26008	0.0855817	0.158447	37.4442	75.9143	0.10683	0.131916	3.15083	22	4.11035	3.45757	22	1.52479	0.00463861	0.00224073	1.41196	0.937086	0.849939
SAN_0386_at	29.1	29.9	29.35	57.75	49.15	53.45	3	3	29.45	53.45	0.409268	4.3	3.38263	3.97658	0.0138647	0.080645	6.54387	11.2618	0.221178	0.199432	3.1915	22	2.96174	3.45437	22	1.22996	0.00421566	0.002258	1.81494	0.936805	0.849328
SAN_1521_at	226	326.8	324.75	319.4	567.65	528.6	3	3	292.517	471.883	57.6142	133.49	5.66431	6.12606	0.211141	0.313469	43.0137	83.2692	0.139884	0.186056	3.3148	22	3.74761	3.4358	22	1.7691	0.00314946	0.00236055	1.61318	0.935156	0.845753
SAN_0284_s_at	420	382.65	342.45	434.2	623.5	567.45	3	3	381.7	541.717	38.7837	97.2382	5.94117	6.28334	0.102195	0.187723	41.011	74.4713	0.109076	0.133897	3.26002	22	3.29744	3.43164	22	1.5069	0.00358614	0.00238414	1.41922	0.934781	0.844944
SAN_0538_at	646.55	711.3	700.15	423.3	549.15	554.85	3	3	686	509.1	34.6166	74.3596	6.53001	6.22505	0.0511571	0.153347	59.4703	72.3418	0.079243	0.1324	-3.2718	22	1.47972	-3.42322	22	2.79161	0.0034875	0.00243261	-1.34748	0.934017	0.843294
SAN_2068_s_at	770.7	728	729.95	665.25	509.95	518.4	3	3	742.883	564.533	24.1097	87.3255	6.61019	6.32841	0.0321635	0.148971	66.8316	72.3044	0.0736123	0.122218	-3.13743	22	1.17049	-3.42082	22	2.75659	0.00478674	0.0024466	-1.31592	0.933797	0.842821
SAN_1108_at	823.5	987.65	976.85	795.8	706.65	679.8	3	3	929.333	727.417	91.8133	60.7243	6.83108	6.58723	0.101916	0.0820962	75.1452	76.9449	0.083772	0.0908549	-3.25175	22	1.04847	-3.41764	22	1.17625	0.00365702	0.00246527	-1.27758	0.933505	0.842193
SAN_1090_at	257.05	266	250.8	373.55	416.5	386.25	3	3	257.95	392.1	7.63986	22.0645	5.55247	5.97047	0.0295508	0.0557496	37.4837	61.2315	0.144654	0.154869	3.23642	22	2.66848	3.41641	22	1.14621	0.00379185	0.00247252	1.52006	0.933392	0.841949
SAN_0870_at	662	670	651.35	972.75	801.05	787.9	3	3	661.117	853.9	9.35633	103.137	6.49386	6.74514	0.0141674	0.117194	56.3806	82.0422	0.0861632	0.0943022	3.35429	22	2.11745	3.40717	22	1.19784	0.0028673	0.00252769	1.2916	0.932537	0.84011
SAN_0848_s_at	729.4	647.5	629.35	793.15	843.85	909.6	3	3	668.75	848.867	53.3027	58.3869	6.50334	6.74233	0.0782735	0.0686001	59.7542	74.3757	0.088228	0.0836335	3.26993	22	1.54926	3.405	22	1.11289	0.00350301	0.00254078	1.26933	0.932335	0.839677
SAN_0931_at	713.3	806.9	794.15	982.75	916.6	915.3	3	3	771.45	938.217	50.7613	38.5725	6.64679	6.84343	0.0670626	0.0406478	65.7119	58.2284	0.0792736	0.0616282	3.2899	22	1.27356	3.39188	22	1.65462	0.00334117	0.00262164	1.21617	0.931099	0.837031
SAN_0652_at	379.1	310.85	300.25	516.25	448.4	415.1	3	3	330.067	459.917	42.7936	51.5491	5.79391	6.12693	0.125815	0.110577	39.8154	63.2377	0.105814	0.134091	3.00968	22	2.52261	3.37687	22	1.60587	0.00644833	0.00271714	1.39341	0.929662	0.833965
SAN_0845_at	84.1	32.1	31.1	64.6	128.35	106.1	3	3	49.1	99.6833	30.315	32.3558	3.77936	4.56245	0.565433	0.354441	17.294	24.0875	0.316617	0.248677	2.95462	22	1.93995	3.369	22	1.62105	0.00732426	0.00276856	2.03021	0.928899	0.83234
SAN_0417_at	532	489.8	463.95	608.15	665.75	643.35	3	3	495.25	639.083	34.3508	29.0361	6.20347	6.45934	0.0689236	0.0456916	42.0678	54.0969	0.0827482	0.102542	3.63537	22	1.65366	3.36338	22	1.53564	0.00146137	0.00280589	1.29043	0.928348	0.831171
SAN_1445_at	321.5	286.25	267.25	244.6	165.95	147.65	3	3	291.667	186.067	27.5276	51.5105	5.67268	5.20205	0.0934162	0.264244	37.1752	41.6463	0.114199	0.214324	-3.2764	22	1.25501	-3.35662	22	3.5222	0.00344971	0.0028514	-1.56754	0.927682	0.829758
SAN_0591_at	57	39.9	40	118.05	83.15	61.6	3	3	45.6333	87.6	9.84395	28.4869	3.8061	4.43747	0.205208	0.325549	11.6607	21.0617	0.226038	0.234701	3.01935	22	3.26244	3.35604	22	1.07811	0.00630519	0.00285532	1.91965	0.927625	0.829637
SAN_0695_at	537.8	686.8	668.25	308.5	517.75	494.1	3	3	630.95	440.117	81.2017	114.595	6.4414	6.06132	0.133992	0.286394	65.046	76.5434	0.107245	0.165641	-3.29058	22	1.38476	-3.33616	22	2.38551	0.00333579	0.00299362	-1.4336	0.925631	0.825425
SAN_0869_at	691.8	597.1	586.55	805.1	816.5	782.7	3	3	625.15	801.433	57.9611	17.1957	6.43521	6.68625	0.0905788	0.0215301	61.5143	61.9044	0.101144	0.0823302	3.49868	22	1.01272	3.33397	22	1.50926	0.00203053	0.00300927	1.28199	0.925408	0.824955
SAN_1590_at	1097.7	988.6	975.2	1264.55	1231.2	1258.1	3	3	1020.5	1251.28	67.192	17.6891	6.92663	7.13186	0.0647387	0.014187	81.5182	88.0859	0.0782249	0.0726792	3.33057	22	1.16763	3.32895	22	1.15843	0.0030337	0.00304535	1.22615	0.924896	0.823878
SAN_0847_at	16.5	13.2	12.15	25.95	25.95	21.9	3	3	13.95	24.6	2.26991	2.33827	2.62697	3.19961	0.158282	0.0979677	3.05969	5.03824	0.215951	0.205607	3.1294	22	2.71147	3.32637	22	1.10315	0.00487772	0.0030641	1.76344	0.924631	0.823322
SAN_1078_at	767.4	899.8	918.25	648.35	698.75	699.9	3	3	861.817	682.333	82.286	29.436	6.75588	6.52489	0.0982783	0.0437042	67.2512	65.4541	0.0793678	0.0905108	-3.31262	22	1.05566	-3.32361	22	1.30051	0.00316583	0.00308427	-1.26304	0.924347	0.822725
SAN_0414_at	613.3	486.25	462.1	688	717.25	659.2	3	3	520.55	688.15	81.2264	29.0253	6.24712	6.53341	0.150892	0.0422	53.0911	67.3978	0.119718	0.089673	3.38347	22	1.61157	3.31515	22	1.78237	0.0026747	0.00314684	1.32197	0.923472	0.820889
SAN_1505_at	564.85	388.15	375	624.45	616.2	575.25	3	3	442.667	605.3	106.018	26.349	6.07496	6.40508	0.227207	0.0440467	59.9699	63.5686	0.135638	0.107776	3.22328	22	1.12362	3.3005	22	1.58387	0.00391134	0.00325822	1.36739	0.921933	0.817673
SAN_2309_at	8.9	4.25	4.5	10	13.75	12.15	3	3	5.88333	11.9667	2.6155	1.88171	1.71235	2.47365	0.411232	0.160542	1.96156	2.27812	0.35094	0.192329	3.5049	22	1.34881	3.295	22	3.32948	0.00200042	0.00330099	2.03399	0.921349	0.816456
SAN_0751_at	14.5	14.15	14.2	30.5	23.85	23	3	3	14.2833	25.7833	0.189297	4.1068	2.65904	3.24167	0.013207	0.153547	3.0994	5.74528	0.207077	0.225864	3.05126	22	3.4361	3.29332	22	1.18968	0.00585431	0.0033142	1.80513	0.921169	0.816081
SAN_0296_at	1054.85	1109.65	1148.4	1034.65	767.05	830.55	3	3	1104.3	877.417	47.0039	139.821	7.00636	6.76882	0.042746	0.15501	83.7235	93.2064	0.0759434	0.100086	-3.13656	22	1.23936	-3.27478	22	1.73685	0.00479645	0.00346304	-1.25858	0.919167	0.811926
SAN_0932_at	17.85	14.8	14.05	35.5	25.8	23.6	3	3	15.5667	28.3	2.01267	6.33167	2.73975	3.32705	0.125909	0.214672	3.52227	6.98416	0.201519	0.236549	2.81955	22	3.93172	3.27348	22	1.37788	0.00998184	0.00347369	1.81799	0.919026	0.811633
SAN_0664_at	673.2	800.15	786.65	824	954.45	1026.95	3	3	753.333	935.133	69.725	102.845	6.62154	6.83655	0.09521	0.112129	73.5416	70.1038	0.0841536	0.0771078	3.09923	22	1.10048	3.26279	22	1.1911	0.00523457	0.00356271	1.24133	0.91785	0.809203
SAN_1399_at	33.95	14.95	12.3	35.1	45.95	35.15	3	3	20.4	38.7333	11.8092	6.24987	2.91307	3.64846	0.53876	0.155102	6.74087	9.82858	0.311098	0.236655	2.66438	22	2.12593	3.25864	22	1.72808	0.0141644	0.00359786	1.89869	0.917389	0.808253
SAN_0401_at	554.95	581.95	559.25	435.4	428.7	415.15	3	3	565.383	426.417	14.5074	10.3163	6.33729	6.05522	0.0254935	0.0242906	47.3472	56.1568	0.0944742	0.116981	-3.27689	22	1.40675	-3.24909	22	1.53321	0.00344576	0.00368004	-1.32589	0.916321	0.806055
SAN_0911_at	707.5	983.2	1022.4	486.25	726.65	736.65	3	3	904.367	649.85	171.614	141.77	6.79415	6.45909	0.202224	0.235979	94.5806	80.7686	0.107741	0.142471	-3.54442	22	1.37126	-3.24897	22	1.74859	0.0018193	0.00368112	-1.39165	0.916307	0.806026
SAN_0051_at	822.8	525.2	498.35	537.9	305.25	265.65	3	3	615.45	369.6	180.072	147.091	6.39593	5.86366	0.275593	0.373719	97.5485	89.6555	0.147435	0.242799	-3.214	22	1.18382	-3.24555	22	2.71202	0.00399799	0.003711	-1.66518	0.915922	0.805234
SAN_0375_at	863.9	1082.7	1094.75	1097	1390	1519.1	3	3	1013.78	1335.37	129.943	216.288	6.91565	7.18776	0.13365	0.168277	96.0395	144.389	0.0941784	0.111273	3.212	22	2.2603	3.23299	22	1.39598	0.00401684	0.00382275	1.31721	0.914493	0.802307
SAN_0688_at	10.6	6.2	5.45	12.95	13.1	14.35	3	3	7.41667	13.4667	2.78224	0.768657	1.96034	2.59915	0.352796	0.0562385	2.15898	2.4743	0.291985	0.182364	3.19109	22	1.31343	3.21405	22	2.56356	0.00421966	0.00399744	1.81573	0.9123	0.797835
SAN_0192_at	983.5	870.6	857.55	1062.05	1121.6	1080.15	3	3	903.883	1087.93	69.2581	30.5284	6.80479	6.99177	0.0751395	0.027928	67.0148	76.181	0.0758283	0.0664428	3.14191	22	1.29227	3.21228	22	1.30247	0.00473673	0.00401419	1.20362	0.912092	0.797413
SAN_2136_at	655.45	492.65	473.05	754.4	702.75	675.15	3	3	540.383	710.767	100.131	40.2286	6.28144	6.56529	0.177729	0.0562042	63.652	68.3019	0.126822	0.0857837	3.1609	22	1.15144	3.21098	22	2.18566	0.00453014	0.00402647	1.3153	0.91194	0.797103
SAN_0820_at	524.8	568.4	568.75	413.25	417.05	377.7	3	3	553.983	402.667	25.2741	21.7051	6.31643	5.99712	0.046256	0.054768	45.5021	57.9623	0.0979739	0.141765	-3.55668	22	1.62266	-3.20937	22	2.09371	0.00176644	0.00404179	-1.37579	0.91175	0.796719
SAN_0052_at	691.35	372.9	370.35	423.3	235.55	206.05	3	3	478.2	288.3	184.598	117.84	6.1248	5.61271	0.358416	0.382934	86.9106	65.4174	0.172579	0.215882	-3.02371	22	1.76506	-3.20919	22	1.5648	0.00624167	0.00404353	-1.65869	0.911729	0.796675
SAN_0429_at	73.9	94.45	88.6	49.15	56.1	40.8	3	3	85.65	48.6833	10.5878	7.66067	4.44497	3.8769	0.12728	0.159986	18.2472	11.2708	0.215344	0.219479	-2.98536	22	2.62109	-3.19999	22	1.03877	0.00682208	0.00413217	-1.75933	0.91064	0.794467
SAN_0782_at	877	1089.15	1114.4	840.7	792.5	813.7	3	3	1026.85	815.633	130.387	24.1581	6.92858	6.70367	0.132194	0.0295762	94.8164	62.7227	0.0920078	0.0805633	-3.218	22	2.28516	-3.18531	22	1.30429	0.00396043	0.00427748	-1.25896	0.908878	0.79091
SAN_1986_at	230.75	146.95	128.9	301.65	268.9	224.2	3	3	168.867	264.917	54.3471	38.8783	5.09682	5.57205	0.305469	0.149615	36.4319	41.6755	0.208836	0.15663	3.00541	22	1.30857	3.15314	22	1.77772	0.00651237	0.00461351	1.56879	0.904915	0.782963
SAN_1968_at	778.6	874.25	883.35	630.85	706.9	698.45	3	3	845.4	678.733	58.0292	41.6829	6.7382	6.51894	0.0700778	0.0625329	65.1793	67.8302	0.0769227	0.0933503	-3.06871	22	1.08299	-3.13955	22	1.47273	0.00562116	0.00476301	-1.24556	0.903197	0.779545
SAN_2235_at	79.55	85.55	78.25	124.45	155.2	134.65	3	3	81.1167	138.1	3.89401	15.6626	4.39513	4.92377	0.0474592	0.111905	15.9296	28.8947	0.199055	0.215289	2.99133	22	3.29022	3.12275	22	1.16976	0.00672848	0.00495428	1.70249	0.901038	0.775269
SAN_0500_at	485.95	513.3	477.4	622.5	636.55	599.05	3	3	492.217	619.367	18.7525	18.9453	6.19844	6.42838	0.0377939	0.0307117	40.5717	58.0368	0.0806534	0.0999949	3.11007	22	2.04625	3.10019	22	1.53713	0.00510348	0.00522281	1.25832	0.898075	0.769442
SAN_1356_at	627.1	590.25	585.65	759.8	742.15	732.75	3	3	601	744.9	22.72	13.7331	6.39812	6.61314	0.0374278	0.0183894	60.1471	68.5455	0.0887635	0.0822638	2.73313	22	1.29876	3.07723	22	1.16426	0.0121398	0.00551052	1.23943	0.894985	0.763409
SAN_1691_at	10.05	4.05	1.9	11.25	10.7	11.55	3	3	5.33333	11.1667	4.22384	0.431084	1.44938	2.41243	0.834014	0.0388338	2.35531	2.01051	0.515659	0.18046	3.26269	22	1.3724	3.05323	22	8.16509	0.00356354	0.00582752	2.09375	0.891673	0.756996
SAN_0785_at	1145	1090.55	1151	1395.1	1326.8	1440.65	3	3	1128.85	1387.52	33.3042	57.3026	7.02866	7.2347	0.0297537	0.0414913	83.4092	129.558	0.0708619	0.0930393	2.90763	22	2.41267	3.05141	22	1.72388	0.00816109	0.00585236	1.22914	0.891417	0.756503
SAN_1601_at	911.9	777.7	735.1	1044.8	942.85	950.35	3	3	808.233	979.333	92.2701	56.8197	6.69063	6.88577	0.111778	0.0571289	75.177	66.7859	0.0887289	0.0664297	2.94709	22	1.26707	3.04945	22	1.78404	0.00745266	0.00587904	1.2117	0.891143	0.755975
SAN_0709_at	6.1	4.75	5.65	11.65	11.05	8.85	3	3	5.5	10.5167	0.687386	1.47422	1.69936	2.34605	0.128161	0.145859	1.62288	2.04178	0.312219	0.194153	3.33149	22	1.58287	3.04654	22	2.58601	0.00302709	0.00591908	1.91212	0.890733	0.755186
SAN_1486_at	769.9	691.85	709.6	926.45	838.5	879.3	3	3	723.783	881.417	40.9124	44.0132	6.58344	6.7807	0.0558561	0.0498914	64.8941	73.8815	0.0810978	0.0779711	2.77653	22	1.29617	3.03695	22	1.08181	0.0110061	0.00605254	1.21779	0.889377	0.752582
SAN_0587_at	70.95	29.4	33.1	62.15	85.45	82	3	3	44.4833	76.5333	22.9953	12.5752	3.71417	4.32807	0.478103	0.173151	14.1497	15.1584	0.287755	0.199813	2.67706	22	1.14766	3.03519	22	2.07396	0.0137686	0.00607738	1.72049	0.889126	0.752101
SAN_1064_at	8.05	4.95	5.15	10.8	10.5	11.8	3	3	6.05	11.0333	1.73494	0.680686	1.77469	2.39967	0.27005	0.0609096	1.82508	2.00233	0.309969	0.17894	3.18584	22	1.20367	3.02452	22	3.00068	0.00427213	0.00622987	1.82369	0.887598	0.749179
SAN_2293_at	844.45	728.1	705.9	854.8	951.7	941.4	3	3	759.483	915.967	74.4158	53.2216	6.62953	6.81883	0.0957888	0.0591069	71.9636	63.9101	0.0833212	0.0699276	2.81609	22	1.26791	3.01417	22	1.41976	0.0100608	0.00638145	1.20604	0.886098	0.746321
SAN_2378_at	732.8	673.65	643.25	902	823.95	784.9	3	3	683.233	836.95	45.5377	59.6226	6.52537	6.72809	0.0660857	0.0705759	59.6901	73.7572	0.0798517	0.0853042	2.806	22	1.52688	3.005	22	1.14123	0.0102944	0.00651867	1.22498	0.884756	0.743774
SAN_1262_at	1482.9	1313	1388.6	1618.55	1908.8	2019.85	3	3	1394.83	1849.07	85.1213	207.211	7.23929	7.5181	0.0609072	0.115082	96.2715	268.747	0.0689819	0.146874	2.756	22	7.79274	2.97601	22	4.53334	0.0115291	0.00697127	1.32565	0.88043	0.735618
SAN_2106_at	13.65	7.55	5.7	16.5	14.75	14.8	3	3	8.96667	15.35	4.16003	0.996243	2.12525	2.72974	0.445777	0.0637765	2.78408	2.80172	0.301948	0.180933	2.79921	22	1.01271	2.9744	22	2.78502	0.0104543	0.00699726	1.7119	0.880186	0.735161
SAN_0584_at	53.05	32.45	33.5	50.1	75.75	75.75	3	3	39.6667	67.2	11.6022	14.809	3.65416	4.18963	0.275056	0.238687	10.0892	14.7336	0.232927	0.209531	2.67062	22	2.13255	2.96029	22	1.23578	0.0139684	0.00722906	1.69412	0.878031	0.731133
SAN_1051_at	752.35	653	626.6	870.45	845.25	773.2	3	3	677.317	829.633	66.3079	50.4708	6.51503	6.71973	0.0959258	0.0616937	60.7209	71.5485	0.0845444	0.084874	2.81134	22	1.38843	2.95956	22	1.00781	0.0101701	0.00724123	1.22488	0.877919	0.730924
SAN_0410_at	1358.6	930.45	929.35	1148.75	579.9	550.95	3	3	1072.8	759.867	247.511	337.094	6.96145	6.57364	0.218893	0.410245	132.177	158.048	0.120655	0.192799	-2.63072	22	1.42977	-2.95335	22	2.55342	0.0152682	0.00734589	-1.41183	0.876959	0.729137
SAN_0383_at	3.6	0.15	2.15	4.2	7.65	7.15	3	3	1.96667	6.33333	1.73229	1.86436	0.0497606	1.8123	1.70563	0.328422	1.30331	1.68074	0.992672	0.290695	3.55609	22	1.66304	2.9514	22	11.661	0.00176894	0.00737896	3.22034	0.876657	0.728575
SAN_0136_at	36.8	21	19.45	33.6	54.3	55.35	3	3	25.75	47.75	9.60091	12.2655	3.20596	3.84091	0.348131	0.282818	7.57565	11.9852	0.27801	0.248763	2.68749	22	2.50295	2.94799	22	1.24897	0.0134508	0.00743727	1.85437	0.876126	0.72759
SAN_1343_at	670.25	581.5	553.9	814.65	753.7	690.9	3	3	601.883	753.083	60.7942	61.8773	6.39675	6.62192	0.0990737	0.0824249	65.2316	70.4747	0.0988579	0.0890624	2.72712	22	1.16722	2.93102	22	1.23206	0.0123053	0.00773386	1.25121	0.87346	0.72266
SAN_1891_at	331.25	362.7	334.2	530	426.85	427	3	3	342.717	461.283	17.3688	59.5104	5.83606	6.1287	0.0500046	0.124863	36.6248	65.0413	0.104782	0.138925	2.75123	22	3.15375	2.91282	22	1.75787	0.011654	0.00806447	1.34596	0.870552	0.717317
SAN_0788_at	405.4	523.65	520.95	467.6	780.85	772.05	3	3	483.333	673.5	67.5057	178.369	6.17378	6.48568	0.146303	0.292831	47.3628	94.1036	0.102651	0.155367	3.1265	22	3.94765	2.90107	22	2.29084	0.00491092	0.0082851	1.39345	0.868646	0.713836
SAN_1319_at	354.6	346.35	326.95	251.4	267	228	3	3	342.633	248.8	14.1947	19.6296	5.83608	5.51455	0.0417683	0.0796901	36.6609	39.3258	0.105331	0.160574	-3.02293	22	1.15066	-2.90003	22	2.32401	0.00625297	0.00830489	-1.37714	0.868476	0.713527
SAN_0654_at	269.15	206.2	187.75	387.5	333.6	314.35	3	3	221.033	345.15	42.6792	37.9181	5.38641	5.84006	0.186851	0.107806	40.496	60.5997	0.193502	0.190077	2.94952	22	2.23932	2.89681	22	1.03637	0.007411	0.00836634	1.56153	0.867951	0.71257
SAN_1630_at	296.85	389	380.8	288.2	240	237.4	3	3	355.55	255.2	51.0008	28.6084	5.86636	5.53801	0.150316	0.108945	40.3431	39.863	0.121345	0.154943	-3.06463	22	1.02423	-2.88973	22	1.63042	0.00567486	0.0085033	-1.39322	0.866787	0.710457
SAN_1094_at	2.8	0.05	0.1	1.95	2.7	1.75	3	3	0.983333	2.13333	1.57348	0.500833	-1.4229	0.740232	2.15203	0.225703	1.12068	0.923945	1.20533	0.486854	1.37138	22	1.47119	2.88217	22	6.12934	0.184082	0.00865193	2.16949	0.865536	0.70819
SAN_1032_at	25.4	12.8	10.75	20.75	36	30.3	3	3	16.3167	29.0167	7.9329	7.70557	2.7197	3.3424	0.454503	0.281846	4.87372	7.36603	0.281616	0.251619	2.49049	22	2.28426	2.85596	22	1.25265	0.0207942	0.00918663	1.77835	0.861127	0.700258
SAN_2066_s_at	909.65	757.25	741.4	675	632.85	604.8	3	3	802.767	637.55	92.9023	35.3352	6.68376	6.45661	0.112471	0.0551848	75.9623	54.6731	0.0882966	0.105998	-3.05757	22	1.93041	-2.85189	22	1.44114	0.0057689	0.00927245	-1.25914	0.860433	0.699016
SAN_1349_at	816.1	937.75	951.8	616.75	782.9	800.35	3	3	901.883	733.333	74.622	101.34	6.80213	6.59084	0.0848403	0.144506	67.6903	82.868	0.075318	0.104012	-2.72838	22	1.49872	-2.84973	22	1.90709	0.0122704	0.00931841	-1.22984	0.860062	0.698354
SAN_1694_at	1143.95	1167.15	1224.15	1360.7	1411.5	1497.05	3	3	1178.42	1423.08	41.27	68.9091	7.07152	7.2598	0.0348043	0.0481764	78.3168	135.198	0.0661202	0.093678	2.71227	22	2.98012	2.84414	22	2.00728	0.0127232	0.00943791	1.20762	0.859104	0.696645
SAN_0974_at	1125.95	1377.85	1430.55	1109.6	1072.45	1114	3	3	1311.45	1098.68	162.794	22.825	7.17349	7.00172	0.128776	0.0208973	106.474	74.069	0.0822212	0.0647619	-2.84127	22	2.06641	-2.84257	22	1.61187	0.00950003	0.00947183	-1.19366	0.858833	0.696162
SAN_0332_s_at	615.1	554.55	541.05	569.35	315.8	296.75	3	3	570.233	393.967	39.4376	152.185	6.34448	5.93083	0.0680688	0.359592	52.9343	88.0877	0.0996337	0.232392	-2.97077	22	2.76921	-2.83357	22	5.4404	0.00705625	0.00966823	-1.44742	0.857274	0.693393
SAN_1055_at	4.1	0.9	1.05	6.8	7.3	4	3	3	2.01667	6.03333	1.80578	1.77858	0.451472	1.7637	0.834531	0.32876	1.33124	1.64428	0.739922	0.310812	3.28843	22	1.52558	2.83202	22	5.66731	0.00335283	0.00970252	2.99174	0.857004	0.692914
SAN_2340_at	783.15	795.05	784	502.85	689.5	683.45	3	3	787.4	625.267	6.63871	106.059	6.66871	6.4278	0.00841124	0.179765	66.6276	71.443	0.0775592	0.12558	-2.87464	22	1.14977	-2.827	22	2.62166	0.0088026	0.00981406	-1.2593	0.856128	0.691363
SAN_2276_at	871	585.2	595.3	742.7	953.7	929	3	3	683.833	875.133	162.17	115.354	6.51022	6.76825	0.224829	0.137423	89.4925	85.0041	0.127665	0.0949541	2.68448	22	1.10839	2.80895	22	1.80767	0.0135417	0.0102256	1.27975	0.852944	0.685751
SAN_0656_at	287.95	164.45	147.65	332.8	302.6	271.15	3	3	200.017	302.183	76.6144	30.8271	5.25341	5.70754	0.358599	0.102522	46.2091	50.3497	0.23301	0.155482	2.58937	22	1.18724	2.80797	22	2.2459	0.0167347	0.0102483	1.51079	0.85277	0.685446
SAN_1585_at	793.7	656.3	620	927.9	818.2	791.25	3	3	690	845.783	91.6225	72.3805	6.53101	6.73788	0.12934	0.0839954	75.0434	76.3507	0.0949684	0.085489	2.52041	22	1.03514	2.8041	22	1.23406	0.0194779	0.0103387	1.22577	0.852081	0.684237
SAN_1018_at	400.7	340.05	322.5	635.95	438.2	407.7	3	3	354.417	493.95	41.0318	123.918	5.86614	6.18278	0.113196	0.2386	37.4627	82.7847	0.114023	0.159234	2.65971	22	4.88319	2.80029	22	1.95023	0.014313	0.0104286	1.3937	0.851399	0.683043
SAN_0382_at	2.9	0.3	0.1	1.75	4.3	3	3	3	1.1	3.01667	1.56205	1.27508	-0.813949	1.03895	1.7172	0.45246	1.12219	1.19772	1.05566	0.475051	2.02266	22	1.13914	2.77233	22	4.93818	0.0554303	0.0111111	2.74242	0.846324	0.674216
SAN_0501_at	406.5	377.7	357.8	589.5	458.85	455.45	3	3	380.667	501.267	24.4852	76.4312	5.94055	6.20976	0.0640491	0.14685	38.3054	72.9096	0.102178	0.135686	2.53626	22	3.62283	2.74517	22	1.76341	0.0188127	0.0118145	1.31681	0.841273	0.665531
SAN_0195_at	240.2	179.35	173.75	144.45	118.9	112.55	3	3	197.767	125.3	36.8549	16.8856	5.27614	4.82487	0.178526	0.131129	35.579	25.0503	0.191681	0.210981	-2.88456	22	2.01725	-2.74205	22	1.21152	0.00860474	0.0118981	-1.57835	0.840684	0.664525
SAN_0071_at	911.55	922.15	900.5	1075.55	1059.4	1069.1	3	3	911.4	1068.02	10.8258	8.12932	6.81493	6.97354	0.0118803	0.00761746	64.6876	71.9354	0.0695751	0.0726343	2.80401	22	1.23664	2.73125	22	1.08987	0.0103409	0.0121911	1.17184	0.838638	0.661041
SAN_0016_at	88.85	47.6	46.9	81.65	106.2	108.9	3	3	61.1167	98.9167	24.0203	15.0142	4.06593	4.58607	0.364686	0.159517	15.9941	20.5793	0.256741	0.208769	2.51198	22	1.65554	2.72249	22	1.51237	0.0198408	0.012434	1.61849	0.836963	0.6582
SAN_0006_s_at	1290.45	1186.35	1091	1276.75	1555.05	1578.25	3	3	1189.27	1470.02	99.757	167.775	7.07874	7.28847	0.0839482	0.118354	86.7684	162.977	0.0740254	0.111037	2.63369	22	3.52803	2.72201	22	2.24997	0.0151676	0.0124474	1.23607	0.836871	0.658045
SAN_0655_at	43.3	38.95	34.35	67.95	58.85	54.95	3	3	38.8667	60.5833	4.47558	6.67108	3.65568	4.10006	0.115916	0.108371	8.67758	12.5012	0.207205	0.193444	2.47174	22	2.07542	2.71528	22	1.14733	0.0216608	0.0126374	1.55875	0.835574	0.655853
SAN_1203_at	1162.9	804.2	814.4	1039.15	508.15	481.5	3	3	927.167	676.267	204.215	314.549	6.81699	6.45128	0.209397	0.429422	110.064	148.424	0.113227	0.205498	-2.35183	22	1.81854	-2.69973	22	3.29394	0.0280453	0.0130866	-1.37101	0.832553	0.650771
SAN_1083_at	713.7	545.75	548.85	567.45	934.55	945.95	3	3	602.767	815.983	96.0836	215.312	6.39348	6.6778	0.153295	0.29161	73.0728	110.074	0.10606	0.148579	2.79519	22	2.26911	2.69766	22	1.96251	0.0105501	0.0131476	1.35373	0.832147	0.650091
SAN_0053_at	1115.5	629.7	612.3	775.65	412.8	413.35	3	3	785.833	533.933	285.632	209.333	6.62651	6.23365	0.338516	0.363773	138.522	109.903	0.16266	0.193512	-2.46743	22	1.58863	-2.69169	22	1.41532	0.0218646	0.0133246	-1.47178	0.830976	0.648133
SAN_2113_at	158.65	95.5	90.45	189.35	170.45	166.1	3	3	114.867	175.3	38.0015	12.3605	4.71021	5.16488	0.309924	0.0693888	27.8374	36.2674	0.22411	0.188295	2.28949	22	1.69737	2.69038	22	1.41659	0.0320115	0.0133638	1.52612	0.830718	0.647702
SAN_1577_at	988.25	936.15	940.05	1039.4	1122.15	1191.95	3	3	954.817	1117.83	29.0197	76.3666	6.86121	7.01758	0.0301409	0.0686342	68.3434	76.8034	0.0720813	0.0705052	2.7464	22	1.2629	2.68607	22	1.04521	0.0117818	0.0134936	1.17073	0.829866	0.64628
SAN_0614_at	759.35	788.35	756.25	584.95	692.5	628.35	3	3	767.983	635.267	17.706	54.1076	6.64359	6.45164	0.0229111	0.0847149	67.8289	59.1808	0.0732909	0.0999151	-2.55364	22	1.31361	-2.68303	22	1.8585	0.0181073	0.0135856	-1.20891	0.829265	0.64528
SAN_0935_at	11	9.15	7.75	18.1	14.65	12.5	3	3	9.3	15.0833	1.63018	2.82504	2.21978	2.70203	0.175179	0.185717	2.32275	2.97848	0.245286	0.192973	2.65204	22	1.64432	2.67634	22	1.61566	0.01456	0.0137906	1.62186	0.827934	0.643069
SAN_0830_at	248.6	331.05	315.4	197.95	233.05	209.55	3	3	298.35	213.517	43.7896	17.883	5.69065	5.36141	0.153311	0.0828529	39.2513	39.1171	0.118141	0.178015	-2.65156	22	1.00688	-2.66914	22	2.27048	0.0145757	0.0140145	-1.39731	0.826494	0.640684
SAN_0304_at	1136.85	1407.6	1493.9	948.1	1170.5	1225.9	3	3	1346.12	1114.83	186.296	147.028	7.19827	7.01036	0.143629	0.136978	114.773	93.5718	0.0868268	0.0861094	-2.70521	22	1.50448	-2.66154	22	1.01673	0.0129265	0.0142545	-1.20746	0.824965	0.638159
SAN_0708_at	319.75	155.35	146.95	458.3	287.05	256.45	3	3	207.35	333.933	97.4318	108.786	5.26777	5.77804	0.433704	0.307867	54.001	73.0519	0.255363	0.212292	2.41346	22	1.83004	2.66142	22	1.44693	0.0245738	0.0142585	1.61048	0.82494	0.638118
SAN_1261_at	1411.6	1430.25	1466.75	1727.2	1760.1	1879.65	3	3	1436.2	1788.98	28.0523	80.2243	7.26963	7.48874	0.0194771	0.0444015	94.8792	223.589	0.0656572	0.127464	2.51573	22	5.5534	2.64689	22	3.76888	0.0196785	0.0147282	1.24564	0.821991	0.633273
SAN_0067_at	994.85	687.6	677.4	846.65	445.25	429.1	3	3	786.617	573.667	180.407	236.548	6.65135	6.30054	0.217707	0.382147	101.938	118.012	0.121789	0.194629	-2.36522	22	1.34023	-2.64655	22	2.55389	0.0272545	0.0147392	-1.37121	0.821922	0.63316
SAN_0213_at	575.95	681.55	693.8	415.4	558.2	546.05	3	3	650.433	506.55	64.7946	79.1716	6.47419	6.21889	0.102726	0.164608	61.2948	71.7387	0.096078	0.137302	-2.64114	22	1.36981	-2.63872	22	2.04224	0.0149181	0.0149987	-1.28405	0.820318	0.630537
SAN_1748_s_at	1043.5	617.45	582.3	827.4	1034.6	977.45	3	3	747.75	946.483	256.729	107.015	6.58097	6.84834	0.321217	0.116152	129.636	74.0599	0.15687	0.0807559	2.30554	22	3.06398	2.62465	22	3.77341	0.0309438	0.0154755	1.26578	0.817411	0.625809
SAN_0531_at	436.5	320.15	293.75	563.8	424.05	428.15	3	3	350.133	472	75.9516	79.5276	5.84344	6.14801	0.208314	0.161751	46.607	70.1869	0.136653	0.148258	2.50533	22	2.26783	2.61637	22	1.17706	0.0201313	0.015763	1.34806	0.815683	0.623013
SAN_1926_at	704.35	746.6	729.5	837.25	865.85	856.95	3	3	726.817	853.35	21.2524	14.6359	6.58839	6.74907	0.0293294	0.0172039	63.1017	70.4748	0.077166	0.0735667	2.31681	22	1.24734	2.61045	22	1.10025	0.0302141	0.0159714	1.17409	0.814443	0.621012
SAN_0007_s_at	1110.95	884.55	875.9	998.65	1209.35	1245.6	3	3	957.133	1151.2	133.279	133.35	6.85777	7.04387	0.1345	0.119963	87.9575	94.0277	0.090469	0.0855265	2.61065	22	1.14279	2.58916	22	1.11892	0.0159641	0.0167423	1.20276	0.809935	0.613785
SAN_0634_at	820.25	886.85	908.75	730.55	745.05	753.5	3	3	871.95	743.033	46.0931	11.6071	6.76979	6.61066	0.0535221	0.0156535	60.4571	72.2492	0.0684608	0.0823803	-2.3702	22	1.42815	-2.57309	22	1.44798	0.0269657	0.0173476	-1.1735	0.806483	0.608296
SAN_2364_s_at	1418.9	1313.2	1339.85	1378.7	1869.9	1917.95	3	3	1357.32	1722.18	54.9721	298.434	7.21272	7.44052	0.0401721	0.183707	89.1754	235.192	0.0636262	0.139576	2.51249	22	6.95595	2.57211	22	4.81228	0.0198187	0.0173851	1.26881	0.806271	0.607961
SAN_0003_s_at	957.5	620.25	582.95	739.6	1016.4	989.55	3	3	720.233	915.183	206.324	152.651	6.55418	6.80913	0.270376	0.176327	107.857	89.5863	0.139357	0.10067	2.40827	22	1.44949	2.56857	22	1.91628	0.0248502	0.0175216	1.27068	0.805504	0.606747
SAN_0636_at	903.6	953.9	985.15	902.3	746.7	739.3	3	3	947.55	796.1	41.1442	92.0463	6.85325	6.67544	0.0436652	0.112269	71.096	72.524	0.0752261	0.0940673	-2.58291	22	1.04057	-2.55691	22	1.56365	0.0169756	0.0179777	-1.19024	0.802964	0.602744
SAN_1583_at	1559.1	1352.95	1405.1	1550.15	1959.6	2081.6	3	3	1439.05	1863.78	107.186	278.38	7.26992	7.5225	0.0734391	0.155716	105.188	289.336	0.0718387	0.155323	2.38957	22	7.56617	2.55635	22	4.6747	0.0258695	0.0179995	1.29515	0.802844	0.602554
SAN_0190_at	845.7	990.8	1005	1050.75	1123.55	1144.35	3	3	947.167	1106.22	88.1591	49.1485	6.85047	7.00803	0.0957947	0.0449178	77.9678	74.7324	0.0841584	0.0665033	2.55078	22	1.08846	2.54423	22	1.60143	0.0182219	0.0184859	1.16792	0.80018	0.59838
SAN_0653_at	292.75	223.4	206.55	426.35	345.1	301.85	3	3	240.9	357.767	45.687	63.2091	5.47294	5.86968	0.182979	0.174109	43.5626	69.3103	0.180486	0.200938	2.47264	22	2.53145	2.54415	22	1.23947	0.0216184	0.0184894	1.48513	0.800161	0.59835
SAN_1444_at	201.35	138.35	133.6	143.85	88	77.95	3	3	157.767	103.267	37.8189	35.5036	5.04323	4.60073	0.227412	0.324453	31.3471	25.1623	0.182286	0.241074	-2.34837	22	1.55201	-2.53592	22	1.74902	0.0282532	0.0188268	-1.52776	0.798339	0.595508
SAN_0676_at	11.2	6.05	7.8	10.9	15.2	13.65	3	3	8.35	13.25	2.61868	2.17773	2.09003	2.5746	0.309494	0.169686	2.31081	2.45005	0.266128	0.197863	2.52	22	1.12414	2.53087	22	1.80905	0.0194955	0.0190365	1.58683	0.797217	0.593762
SAN_0454_at	861.15	1045.3	1105.35	820.2	826.35	864.3	3	3	1003.93	836.95	127.247	23.8846	6.90608	6.7295	0.131021	0.0283277	91.5045	69.9822	0.0913691	0.0797205	-2.51066	22	1.70966	-2.52235	22	1.31359	0.0198979	0.0193956	-1.19951	0.795312	0.590809
SAN_0028_at	859.5	866.8	854	1088.7	956.1	941.25	3	3	860.1	995.35	6.42106	81.1837	6.75703	6.90094	0.00746176	0.0798878	57.7685	69.5707	0.0685685	0.0712351	2.59056	22	1.45034	2.52092	22	1.07929	0.0166908	0.0194561	1.15725	0.794993	0.590316
SAN_2231_at	670.9	742.45	693.5	751.3	884.85	874.35	3	3	702.283	836.833	36.5747	74.2599	6.55344	6.7269	0.0516694	0.0912115	67.2084	76.104	0.0800435	0.0887215	2.29531	22	1.28223	2.5143	22	1.22858	0.0316208	0.0197404	1.19159	0.793503	0.588015
SAN_2119_s_at	8.4	6.35	9.15	13.5	11.2	12.35	3	3	7.96667	12.35	1.44943	1.15	2.06348	2.51075	0.191064	0.0934218	2.04146	2.19728	0.245544	0.187418	2.53134	22	1.15848	2.50795	22	1.71648	0.0190168	0.0200163	1.55021	0.79207	0.585809
SAN_1184_at	382.5	377.65	357	303.95	293.75	270.55	3	3	372.383	289.417	13.5413	17.1165	5.91948	5.66668	0.0367081	0.059839	34.8366	43.8152	0.101528	0.142624	-2.56719	22	1.5819	-2.50102	22	1.9734	0.0175747	0.0203219	-1.28667	0.790496	0.583394
SAN_1997_at	87.45	73.9	68.35	109.25	124.5	110.6	3	3	76.5667	114.783	9.82527	8.44191	4.33281	4.74129	0.125939	0.072157	15.07	21.1715	0.203653	0.196649	2.54714	22	1.9737	2.49916	22	1.07251	0.0183682	0.0204047	1.49913	0.790073	0.582745
SAN_2011_at	708.5	840.45	847.65	668.75	659.85	666.6	3	3	798.867	665.067	78.3426	4.6439	6.67985	6.49987	0.101157	0.00699349	71.4422	53.5712	0.088646	0.0880002	-2.59527	22	1.77847	-2.49571	22	1.01473	0.0165177	0.0205587	-1.20118	0.789287	0.581543
SAN_1802_at	413.65	486.05	448.1	466.75	629.1	594.45	3	3	449.267	563.433	36.2141	85.5038	6.10545	6.32591	0.0806465	0.158534	41.0428	72.1841	0.0895337	0.125108	2.38139	22	3.0932	2.48201	22	1.95252	0.0263271	0.0211823	1.25412	0.786143	0.576754
SAN_1265_at	464.25	565.45	534.85	458.25	378.7	365.4	3	3	521.517	400.783	51.9008	50.2099	6.25334	5.98838	0.101672	0.121724	45.8776	63.3761	0.110686	0.148886	-2.6728	22	1.90831	-2.47369	22	1.80934	0.0139002	0.0215694	-1.30124	0.784221	0.57384
SAN_0415_at	706.65	712.8	726.1	836.7	826.75	850.2	3	3	715.183	837.883	9.94162	11.7697	6.57247	6.73081	0.013869	0.0140332	65.2733	71.218	0.0788889	0.0783834	2.1999	22	1.19044	2.46608	22	1.01294	0.0386143	0.0219289	1.17156	0.782455	0.571173
SAN_1931_at	617.8	834.85	835.55	667.1	599.1	560.2	3	3	762.733	608.8	125.516	54.1061	6.62717	6.40889	0.174075	0.0880975	85.7822	65.208	0.10426	0.112562	-2.47437	22	1.73058	-2.46418	22	1.16559	0.0215373	0.0220198	-1.25285	0.782011	0.570505
SAN_0027_at	668.6	489.25	466.8	680	693.65	638.05	3	3	541.55	670.567	110.6	28.9755	6.28132	6.50749	0.195291	0.0436471	66.4052	57.0981	0.131366	0.0905302	2.5516	22	1.35258	2.45546	22	2.1056	0.0181887	0.0224403	1.23824	0.779973	0.567442
SAN_0023_at	763.8	845.25	828.95	903.9	932.85	969.15	3	3	812.667	935.3	43.0974	32.6939	6.69937	6.84046	0.0537685	0.0349032	65.8031	56.9365	0.0786146	0.0615788	2.44101	22	1.3357	2.44724	22	1.62983	0.0231543	0.0228442	1.1509	0.778038	0.564546
SAN_0240_at	918.2	1012.05	1002.1	659.65	889.65	899.15	3	3	977.45	816.15	51.5526	135.616	6.884	6.69466	0.0535627	0.175843	69.5447	84.3138	0.0765496	0.110122	-2.55621	22	1.46984	-2.44525	22	2.06949	0.0180052	0.0229428	-1.19764	0.777569	0.563845
SAN_2042_at	843.55	606.05	604.65	573.9	548.55	508.45	3	3	684.75	543.633	137.527	33.0008	6.51641	6.29703	0.191576	0.0611908	82.5161	63.8229	0.111439	0.108951	-2.34304	22	1.67157	-2.43808	22	1.04619	0.0285758	0.0233016	-1.25958	0.775873	0.561318
SAN_2479_at	6.8	3.7	4.4	8.55	7.4	10.9	3	3	4.96667	8.95	1.62583	1.78396	1.56895	2.17872	0.313557	0.195713	1.6434	1.90379	0.369587	0.226748	2.74328	22	1.34199	2.43578	22	2.65674	0.011865	0.0234177	1.80201	0.775328	0.560507
SAN_0246_s_at	454.8	494.9	496.6	277.6	407.85	388.45	3	3	482.1	357.967	23.6578	70.2723	6.17733	5.86642	0.0498044	0.209471	39.2198	71.257	0.084585	0.204471	-2.64338	22	3.301	-2.43372	22	5.84358	0.0148439	0.023522	-1.34677	0.774839	0.559782
SAN_1176_at	1111.75	1027.55	1084.1	1027.05	869.1	890.4	3	3	1074.47	928.85	42.9187	85.7079	6.97904	6.83119	0.0402226	0.0902366	81.4885	69.6558	0.0764636	0.0724617	-2.35271	22	1.3686	-2.43095	22	1.11351	0.0279927	0.0236636	-1.15677	0.774178	0.558801
SAN_0407_at	577.75	700.25	677.75	644.05	468.55	433.2	3	3	651.917	515.267	65.208	112.922	6.47645	6.22954	0.102898	0.210014	63.5912	81.0294	0.0966187	0.147092	-2.29785	22	1.62365	-2.4301	22	2.31771	0.0314516	0.023707	-1.2652	0.773976	0.558502
SAN_2083_at	410.8	543.85	545.05	424.9	336.25	351.9	3	3	499.9	371.017	77.1652	47.3159	6.20589	5.91102	0.162625	0.12407	50.4584	65.8833	0.103743	0.182996	-2.69001	22	1.70484	-2.4279	22	3.11146	0.0133751	0.0238199	-1.34738	0.773452	0.557724
SAN_0657_at	301	153.8	147.35	322.1	274.55	253.65	3	3	200.717	283.433	86.9078	35.079	5.24519	5.64198	0.400607	0.121696	49.3809	43.3535	0.244585	0.143061	2.18028	22	1.29739	2.42548	22	2.92291	0.0402166	0.0239447	1.41211	0.772874	0.55687
SAN_2401_s_at	602.35	632	597.2	559.25	910.7	913.25	3	3	610.517	794.4	18.7825	203.65	6.41399	6.65261	0.0305243	0.282336	61.8694	106.287	0.0891565	0.14521	2.58976	22	2.95124	2.42547	22	2.6527	0.0167202	0.0239454	1.30119	0.772871	0.556865
SAN_0541_at	275.3	217.6	191.05	381.35	308.25	282.2	3	3	227.983	323.933	43.0741	51.4019	5.41769	5.77241	0.185165	0.154782	43.2542	57.7357	0.183287	0.176108	2.30369	22	1.78169	2.41721	22	1.08318	0.0310656	0.0243757	1.42086	0.770892	0.553945
SAN_1270_at	519.2	184.9	189.65	247.85	130.35	104.25	3	3	297.917	160.817	191.652	76.4945	5.57243	5.00995	0.588913	0.449605	88.765	47.204	0.285502	0.285837	-2.36199	22	3.53612	-2.41152	22	1.00235	0.0274437	0.0246766	-1.85252	0.769522	0.55193
SAN_1567_at	637.4	615.95	588.7	793.55	725.05	684.35	3	3	614.017	734.317	24.4075	55.1866	6.41949	6.59708	0.0398674	0.0746159	59.7731	74.7088	0.0926073	0.0877583	2.17779	22	1.56218	2.41082	22	1.11356	0.0404246	0.0247139	1.19592	0.769353	0.551681
SAN_0262_s_at	732.35	794.4	790.8	543.5	697.3	677.5	3	3	772.517	639.433	34.8319	83.6685	6.64896	6.45455	0.0457004	0.136315	64.16	63.8217	0.0801535	0.114953	-2.54712	22	1.01063	-2.40285	22	2.05681	0.0183688	0.0251414	-1.20813	0.767426	0.548857
SAN_2435_s_at	753.8	858.8	845.9	461.65	758.7	756.6	3	3	819.5	658.983	57.2623	170.899	6.70702	6.46508	0.0713252	0.286031	67.5534	89.8627	0.0800622	0.1552	-2.47302	22	1.76956	-2.39959	22	3.75777	0.0216005	0.0253185	-1.24358	0.766635	0.5477
SAN_0565_at	538.3	501.05	480.45	681.3	583.7	579.85	3	3	506.6	614.95	29.3216	57.493	6.22662	6.41872	0.0574905	0.0912377	40.0273	62.8973	0.085356	0.109443	2.51721	22	2.46918	2.39735	22	1.64403	0.0196147	0.0254405	1.21388	0.766091	0.546906
SAN_1185_at	391.25	410.05	380.95	355.3	279.7	277.5	3	3	394.083	304.167	14.7555	44.2964	5.9761	5.71083	0.037267	0.140463	39.6168	51.9674	0.0981169	0.16481	-2.38332	22	1.72069	-2.3954	22	2.8215	0.0262186	0.0255473	-1.29562	0.765617	0.546214
SAN_1516_at	637.7	538.35	520.8	645.55	714.1	688.9	3	3	565.617	682.85	63.0397	34.6732	6.33391	6.52541	0.108619	0.051153	53.7001	66.0465	0.10342	0.0921211	2.38543	22	1.51269	2.39478	22	1.26035	0.0260999	0.0255812	1.20727	0.765466	0.545995
SAN_2250_at	948.1	1079.75	1113.1	823.45	921.4	940.6	3	3	1046.98	895.15	87.2439	62.8317	6.95128	6.79531	0.0852195	0.0715893	86.8016	73.7708	0.0829545	0.0764654	-2.30859	22	1.38448	-2.39462	22	1.17693	0.0307449	0.0255902	-1.16962	0.765427	0.545937
SAN_0443_at	689.95	622.4	602.7	621.25	477.8	439.15	3	3	638.35	512.733	45.7596	95.9445	6.45721	6.22859	0.070628	0.180913	62.3843	76.5773	0.0908727	0.138193	-2.2028	22	1.50678	-2.39415	22	2.31263	0.038383	0.0256161	-1.24499	0.765312	0.54577
SAN_0329_at	1124.85	954.5	962.85	1076.5	1227.25	1259.35	3	3	1014.07	1187.7	96.032	97.6303	6.91883	7.07745	0.0923992	0.0841181	85.9821	93.6787	0.0845107	0.0777812	2.36514	22	1.18704	2.39203	22	1.18052	0.0272592	0.0257333	1.17122	0.764794	0.545015
SAN_0970_at	737.45	752.85	743.5	807.9	914.55	868.85	3	3	744.6	863.767	7.7587	53.5064	6.61281	6.76001	0.0104091	0.062306	72.3765	72.6534	0.0739151	0.0768619	2.01267	22	1.00767	2.39096	22	1.08132	0.0565485	0.025792	1.16004	0.764535	0.544639
SAN_0161_at	39.5	29.2	34.25	43.65	59.65	54.65	3	3	34.3167	52.65	5.15032	8.18535	3.52805	3.95522	0.151145	0.16109	8.32309	11.8235	0.226621	0.211274	2.19613	22	2.01801	2.38799	22	1.15056	0.0389182	0.0259569	1.53424	0.763809	0.543583
SAN_1751_at	1112.45	1231.7	1271.05	1026.85	1048.5	1078.45	3	3	1205.07	1051.27	82.5863	25.911	7.09269	6.95755	0.0696678	0.0246049	83.5959	63.6785	0.069702	0.069011	-2.53495	22	1.72339	-2.38638	22	1.02013	0.0188669	0.0260471	-1.1463	0.763414	0.543009
SAN_1232_at	665.8	753.4	794.05	629.35	613.35	597.05	3	3	737.75	613.25	65.5416	16.1502	6.60091	6.41854	0.0904355	0.0263456	69.5508	59.9122	0.0845008	0.102158	-2.34909	22	1.34764	-2.38257	22	1.46157	0.0282099	0.0262607	-1.20302	0.76248	0.541655
SAN_0021_at	976.35	990.65	1008.7	1084	1120.05	1226.1	3	3	991.9	1143.38	16.2112	73.8677	6.89953	7.04038	0.0163298	0.0638066	72.0747	79.7586	0.0726403	0.0721656	2.44072	22	1.22458	2.38248	22	1.0132	0.0231687	0.0262659	1.15272	0.762457	0.541622
SAN_1936_at	11.5	8	7.65	13.6	13.7	13.55	3	3	9.05	13.6167	2.12897	0.0763763	2.1855	2.61128	0.22356	0.00560419	2.33211	2.55983	0.25099	0.181214	2.28415	22	1.20483	2.38227	22	1.91836	0.0323743	0.0262778	1.5046	0.762406	0.541547
SAN_0619_at	223.25	171.8	142.95	293.95	232.75	229.8	3	3	179.333	252.167	40.6766	36.2155	5.17237	5.52353	0.224037	0.138608	34.4474	41.8088	0.197874	0.161772	2.32871	22	1.47307	2.3797	22	1.49613	0.0294601	0.0264229	1.40613	0.761775	0.540634
SAN_1514_at	1242	1024	1044.15	1239.15	1324.45	1324.7	3	3	1103.38	1296.1	120.468	49.3203	7.0023	7.16662	0.106255	0.0384897	96.6777	103.426	0.0864764	0.0827943	2.35772	22	1.14449	2.37732	22	1.09092	0.027695	0.026558	1.17466	0.761189	0.539787
SAN_0201_at	1334.4	1212.8	1239.55	1444.4	1472.1	1550.1	3	3	1262.25	1488.87	63.8992	54.8084	7.13981	7.30532	0.0500706	0.0365477	82.1862	153.572	0.0645604	0.102196	2.25348	22	3.49159	2.37158	22	2.50574	0.0345307	0.0268861	1.17953	0.759776	0.537747
SAN_2105_at	12.55	6.7	6.1	13.2	14.1	11.3	3	3	8.45	12.8667	3.56336	1.42945	2.08004	2.5504	0.392251	0.113659	2.57291	2.32219	0.287496	0.189419	2.20719	22	1.22759	2.3663	22	2.30365	0.0380343	0.0271918	1.52268	0.758469	0.535865
SAN_1995_at	7.8	10.35	7.05	12.4	11.05	15.25	3	3	8.4	12.9	1.72988	2.14418	2.11471	2.54824	0.199021	0.163231	2.18786	2.42622	0.249641	0.196241	2.38575	22	1.22977	2.36469	22	1.61828	0.0260824	0.0272853	1.53571	0.758071	0.535293
SAN_2238_at	1372	1346.85	1351.5	1418.3	1707.25	1816.25	3	3	1356.78	1647.27	13.3815	205.644	7.21284	7.40146	0.00983871	0.128697	85.5532	200.262	0.0617203	0.123967	2.31037	22	5.47929	2.35917	22	4.03418	0.030629	0.0276093	1.2141	0.756699	0.533325
SAN_2433_s_at	902.45	329.05	306.25	502.15	217.75	172.25	3	3	512.583	297.383	337.827	178.786	6.10857	5.58373	0.604287	0.562418	149.301	90.002	0.269877	0.278682	-2.13811	22	2.75181	-2.34329	22	1.06631	0.0438658	0.0285603	-1.72365	0.752732	0.527661
SAN_2213_at	407.9	686.1	674.3	303.2	512	470.85	3	3	589.433	428.683	157.323	110.602	6.35191	6.03575	0.295342	0.281441	87.6812	72.4853	0.155563	0.174504	-2.44742	22	1.46323	-2.34239	22	1.25833	0.0228348	0.0286152	-1.37499	0.752506	0.52734
SAN_2326_at	321.7	371.35	350.7	285.7	272.4	261.65	3	3	347.917	273.25	24.9417	12.0475	5.85023	5.60974	0.0722527	0.0440192	38.2386	38.8066	0.112886	0.13838	-2.3738	22	1.02993	-2.33247	22	1.50268	0.0267586	0.0292257	-1.27325	0.750008	0.523797
SAN_0125_at	353	439.35	449.35	353.3	322.1	273.75	3	3	413.9	316.383	52.9774	40.0819	6.01986	5.75146	0.133313	0.129151	45.8097	54.5672	0.111589	0.165256	-2.37069	22	1.41889	-2.33128	22	2.19316	0.0269378	0.0292996	-1.30822	0.749708	0.523372
SAN_2422_at	9.6	7.55	6.85	14.55	11.25	10.55	3	3	8	12.1167	1.42916	2.1362	2.06919	2.48469	0.173727	0.170113	2.01111	2.30644	0.241114	0.195287	2.33008	22	1.31527	2.31947	22	1.52439	0.0293747	0.0300442	1.51458	0.746712	0.519148
SAN_0295_at	1206.9	954.7	957.5	991.75	794.5	832.05	3	3	1039.7	872.767	144.806	104.739	6.94051	6.76703	0.134501	0.117002	98.403	81.6922	0.093552	0.0898236	-2.26076	22	1.45096	-2.3169	22	1.08474	0.034007	0.0302081	-1.19127	0.74606	0.518231
SAN_1714_at	2.45	1.45	1.45	5.4	4.3	4.3	3	3	1.78333	4.66667	0.57735	0.635085	0.546405	1.53454	0.302834	0.131511	1.00443	1.29036	0.660988	0.334154	3.05409	22	1.65038	2.31081	22	3.91285	0.00581588	0.0306005	2.61682	0.744506	0.516052
SAN_1081_at	486.7	556.25	539.05	626.4	649.8	642.1	3	3	527.333	639.433	36.2251	11.9257	6.26622	6.46047	0.0698382	0.0187083	45.0559	53.1626	0.104609	0.101277	2.78621	22	1.39223	2.31064	22	1.06688	0.0107673	0.0306118	1.21258	0.744462	0.51599
SAN_1258_at	1353.45	1277.35	1343.35	1646.45	1479.05	1568.75	3	3	1324.72	1564.75	41.3304	83.7717	7.18863	7.35452	0.0314722	0.053697	81.8911	167.164	0.0630623	0.10718	2.23347	22	4.1669	2.31063	22	2.8886	0.0360073	0.030612	1.1812	0.744461	0.515989
SAN_2084_at	339.6	353.85	344.1	261.4	288.35	271.75	3	3	345.85	273.833	7.2844	13.5953	5.84586	5.6117	0.0209903	0.0494159	35.7284	38.4719	0.105791	0.140068	-2.37578	22	1.15947	-2.31053	22	1.753	0.0266457	0.0306187	-1.26299	0.744435	0.515952
SAN_0276_s_at	531.8	447.35	418.85	437.3	693.95	674.6	3	3	466	601.95	58.7392	142.919	6.13904	6.37905	0.123316	0.258832	44.2569	87.3238	0.0965451	0.151949	2.40527	22	3.89316	2.30912	22	2.47705	0.025011	0.0307103	1.29174	0.744074	0.515447
SAN_0868_at	611.85	576.25	556.6	715.2	667.95	675.3	3	3	581.567	686.15	28.0061	25.425	6.36496	6.53064	0.0478783	0.0367122	53.7637	65.1659	0.0873582	0.088461	2.14418	22	1.46914	2.30826	22	1.02541	0.0433228	0.030766	1.17983	0.743855	0.515141
SAN_0032_at	1104.8	477.5	456.65	766.35	259.5	241.15	3	3	679.65	422.333	368.338	298.068	6.4333	5.89527	0.497703	0.647412	165.724	138.989	0.231835	0.330577	-2.06057	22	1.42171	-2.30799	22	2.03324	0.0513629	0.0307838	-1.60927	0.743785	0.515043
SAN_1470_at	891.05	949.5	947.55	1042.15	1063.1	1088.85	3	3	929.367	1064.7	33.1975	23.3911	6.83407	6.97029	0.0361031	0.0219489	65.3904	70.6144	0.0730027	0.0716278	2.4356	22	1.16616	2.30687	22	1.03876	0.0234268	0.0308569	1.14562	0.743498	0.514642
SAN_0297_at	583.65	409.4	389.35	463.35	274.15	271.75	3	3	460.8	336.417	106.862	109.934	6.11616	5.78568	0.220662	0.305568	58.9728	73.4851	0.123032	0.215542	-2.28649	22	1.55272	-2.30637	22	3.06921	0.0322149	0.0308895	-1.36973	0.743371	0.514464
SAN_0829_at	194.3	241.4	225.75	139.4	163.55	149.9	3	3	220.483	150.95	23.9876	12.1092	5.39176	5.01481	0.111139	0.0799957	36.3302	32.4942	0.181618	0.217257	-2.47088	22	1.25004	-2.30567	22	1.43097	0.0217012	0.0309353	-1.46064	0.743191	0.514213
SAN_0696_at	451.05	587.1	583	281.75	463.8	486.1	3	3	540.383	410.55	77.3921	112.1	6.28499	5.98896	0.150217	0.30224	57.5987	74.9573	0.11625	0.190022	-2.37887	22	1.69356	-2.3017	22	2.67191	0.02647	0.0311961	-1.31624	0.742174	0.512793
SAN_2363_at	447.1	266.5	289.35	348.55	450.75	502.55	3	3	334.317	433.95	98.3392	78.3625	5.78526	6.06146	0.278038	0.187902	55.7702	68.9126	0.154048	0.139558	1.94659	22	1.52684	2.30146	22	1.21843	0.0644649	0.0312124	1.29802	0.74211	0.512705
SAN_1766_at	0.05	0	0.1	0.35	0.15	0.1	2	3	0.075	0.2	0.0353553	0.132288	-2.64916	-1.74984	0.490129	0.639235	0.68862	0.639024	0.869105	0.672784	0.338808	20	NA	2.31525	20	NA	0.738286	0.0313399	2.66667	0.741615	0.512014
SAN_0663_at	1023.6	1184.05	1215.4	1230.05	1368.1	1408.95	3	3	1141.02	1335.7	102.887	93.7477	7.03687	7.19553	0.0925417	0.0714361	90.629	119.938	0.0765605	0.0917857	2.24309	22	1.75139	2.29918	22	1.43728	0.0352903	0.0313629	1.17062	0.741526	0.51189
SAN_2098_s_at	12	8.45	7.6	12.95	16.05	13	3	3	9.35	14	2.33399	1.77553	2.21574	2.63392	0.239056	0.12281	2.44363	2.65766	0.257214	0.182033	2.23083	22	1.18285	2.29857	22	1.9966	0.0362062	0.0314034	1.49733	0.741369	0.511671
SAN_2191_s_at	1.2	0.5	0.3	1.45	2	2.7	3	3	0.666667	2.05	0.472582	0.626498	-0.571599	0.685988	0.701094	0.310906	0.842671	0.922708	0.806444	0.497847	1.91743	22	1.19898	2.29833	22	2.62396	0.0682595	0.0314197	3.075	0.741306	0.511583
SAN_2229_at	578.45	596.45	545.55	681.8	686.15	667.15	3	3	573.483	678.367	25.8109	9.95444	6.35105	6.51962	0.0453226	0.0147243	52.1156	65.3889	0.0904871	0.0891718	2.17257	22	1.57425	2.29822	22	1.02972	0.0408624	0.0314267	1.18289	0.741279	0.511546
SAN_0004_s_at	1290.4	1180.5	1194.55	1310.65	1464.75	1524.9	3	3	1221.82	1433.43	59.8089	110.505	7.10731	7.2658	0.0483402	0.0784221	82.3434	143.213	0.0658852	0.0999544	2.21874	22	3.02487	2.29308	22	2.30159	0.0371311	0.0317699	1.1732	0.739955	0.509705
SAN_1393_at	166.95	174	151.2	113.15	128.45	110.4	3	3	164.05	117.333	11.6734	9.72501	5.09845	4.76279	0.0721762	0.0812619	28.1951	21.385	0.166631	0.19182	-2.28655	22	1.73832	-2.28812	22	1.32518	0.0322106	0.0321039	-1.39815	0.738675	0.50793
SAN_1193_at	814.25	1016.4	1049.75	860	764.65	808.05	3	3	960.133	810.9	127.434	47.7388	6.86087	6.69699	0.138295	0.0587929	87.68	63.2893	0.0923988	0.0836755	-2.39033	22	1.91929	-2.27697	22	1.21937	0.0258272	0.0328675	-1.18403	0.735783	0.503935
SAN_0767_at	6.25	1.65	1.8	7.15	4.8	7.55	3	3	3.23333	6.5	2.61359	1.48577	0.973714	1.85243	0.745072	0.247289	1.7834	1.63028	0.611926	0.269117	2.34165	22	1.19666	2.27673	22	5.17029	0.0286605	0.032884	2.01031	0.735722	0.50385
SAN_0651_at	424.4	387.5	368.3	563.35	460.25	450.85	3	3	393.4	491.483	28.5116	62.4156	5.9731	6.19227	0.0718302	0.123091	41.2889	68.0857	0.101129	0.132615	2.13352	22	2.71923	2.27622	22	1.71965	0.0442807	0.0329194	1.24932	0.735589	0.503666
SAN_2455_s_at	762.9	846.15	863.6	476.85	783.7	766.8	3	3	824.217	675.783	53.8138	172.488	6.71298	6.49115	0.0664769	0.28076	66.8885	96.9263	0.0782453	0.149683	-2.1831	22	2.09981	-2.2748	22	3.65956	0.0399831	0.0330182	-1.21965	0.735218	0.503156
SAN_2329_at	197.25	248.15	231	268.4	338.55	315	3	3	225.467	307.317	25.8972	35.7006	5.41364	5.72324	0.117455	0.118843	39.5657	49.6872	0.173942	0.160116	2.23202	22	1.57708	2.26821	22	1.18016	0.036117	0.0334791	1.36302	0.7335	0.500795
SAN_1022_at	1110.35	1258.95	1275.7	1260.65	1474.75	1580	3	3	1215	1438.47	91.0157	162.737	7.10057	7.26694	0.0766177	0.115717	85.9068	152.879	0.0701969	0.106526	2.20717	22	3.16696	2.25868	22	2.3029	0.0380356	0.0341561	1.18392	0.731005	0.497378
SAN_1428_s_at	1109.25	1163.75	1169.25	1487.35	1258.6	1270.25	3	3	1147.42	1338.73	33.1675	128.838	7.04499	7.19649	0.0291483	0.0938685	78.2516	126.769	0.0678969	0.0945332	2.22432	22	2.62448	2.25462	22	1.93852	0.0367016	0.0344478	1.16674	0.72994	0.495925
SAN_2418_s_at	723.4	822.35	825.15	466.6	737.85	734.8	3	3	790.3	646.417	57.954	155.733	6.67056	6.4496	0.075019	0.263394	70.3014	84.82	0.0860683	0.146683	-2.26214	22	1.45569	-2.25034	22	2.90452	0.0339085	0.0347583	-1.22259	0.728813	0.49439
SAN_2043_at	920.8	799.85	779.7	772.35	714.3	646.55	3	3	833.45	711.067	76.3153	62.9623	6.72286	6.56413	0.0895803	0.0891104	69.2672	71.7223	0.0827375	0.0900187	-2.12591	22	1.07214	-2.24859	22	1.18375	0.0449756	0.034886	-1.17211	0.728352	0.493763
SAN_0585_at	0.25	0.15	1.05	1.3	2.35	0.75	3	3	0.483333	1.46667	0.493288	0.812917	-1.07821	0.276366	1.00888	0.571177	0.778626	0.901863	0.879046	0.563547	1.42947	22	1.3416	2.24693	22	2.43312	0.166916	0.035008	3.03448	0.727912	0.493165
SAN_0675_s_at	284.3	159.8	147.65	300.45	262.25	247.8	3	3	197.25	270.167	75.6319	27.2031	5.2396	5.59573	0.357636	0.0990128	45.5147	39.2213	0.234266	0.14319	2.10203	22	1.34666	2.24665	22	2.67667	0.0472218	0.0350285	1.36967	0.727839	0.493065
SAN_2403_s_at	17.2	14.9	12.8	24.2	21.15	20.5	3	3	14.9667	21.95	2.20076	1.97547	2.69857	3.08614	0.147752	0.0881797	3.46112	4.5855	0.218705	0.203695	2.10536	22	1.75525	2.24608	22	1.1528	0.0469031	0.0350703	1.46659	0.727688	0.492861
SAN_1350_at	707.5	857.35	831	604.05	712.25	713.05	3	3	798.617	676.45	80.0017	62.7015	6.6794	6.51388	0.103091	0.0954569	72.1849	68.4639	0.0869292	0.0942936	-2.12687	22	1.11165	-2.23547	22	1.17661	0.0448878	0.0358571	-1.1806	0.724881	0.489058
SAN_0273_at	367.75	426.15	396.05	458.6	511.9	494.4	3	3	396.65	488.3	29.2046	27.1685	5.98125	6.18988	0.0736945	0.0561978	41.226	63.3075	0.101903	0.125871	2.10123	22	2.35813	2.23139	22	1.52574	0.0472994	0.0361639	1.23106	0.723798	0.487596
SAN_2051_at	13.05	13.05	12.6	18.6	18.15	18.8	3	3	12.9	18.5167	0.259808	0.332916	2.55709	2.91856	0.02026	0.0180383	2.84013	3.35909	0.211691	0.184361	2.21157	22	1.39884	2.23032	22	1.31846	0.0376895	0.0362451	1.4354	0.723512	0.487211
SAN_0010_at	307.25	482.7	453.6	370.15	282.65	272.9	3	3	414.517	308.567	94.0282	53.5551	6.00809	5.72241	0.244841	0.166771	56.6876	53.3867	0.143069	0.169615	-2.35665	22	1.12748	-2.22994	22	1.40552	0.0277581	0.0362735	-1.34336	0.723412	0.487076
SAN_2349_at	1077.55	980.7	985.95	1164.95	1149.8	1150.85	3	3	1014.73	1155.2	54.4641	8.46005	6.92144	7.05201	0.0529002	0.00730837	79.9985	75.9857	0.0775776	0.0653343	2.20508	22	1.10841	2.22981	22	1.40991	0.0382013	0.0362834	1.13843	0.723377	0.487029
SAN_2473_at	3.05	2.4	0.4	6.2	3.4	4.4	3	3	1.95	4.66667	1.38112	1.41892	0.358107	1.50998	1.11015	0.30139	1.17057	1.3992	0.817301	0.364393	2.57932	22	1.42877	2.22952	22	5.03064	0.0171105	0.0363054	2.39316	0.7233	0.486925
SAN_1067_at	7.85	6.75	6.75	11.85	10.2	9.75	3	3	7.11667	10.6	0.635085	1.10567	1.95987	2.35733	0.0871632	0.102116	1.83327	2.00376	0.247914	0.187551	2.22151	22	1.19465	2.21455	22	1.74729	0.0369177	0.0374566	1.48946	0.719301	0.481557
SAN_0622_at	952.55	1102.3	1103	954.4	890.05	900	3	3	1052.62	914.817	86.661	34.6393	6.9567	6.81825	0.0844837	0.037507	86.5856	64.7293	0.0861495	0.0658381	-2.2078	22	1.78933	-2.21155	22	1.71218	0.0379863	0.0376912	-1.15063	0.718497	0.480481
SAN_1969_at	902.1	1102.95	1130.15	863.4	912.45	918.9	3	3	1045.07	898.25	124.557	30.3528	6.94686	6.80006	0.123692	0.0341173	93.6503	70.6617	0.0906447	0.0709684	-2.16757	22	1.75651	-2.20859	22	1.63138	0.0412869	0.0379234	-1.16345	0.717704	0.479423
SAN_1515_at	370.6	405.65	366.3	497.45	476.25	443.7	3	3	380.85	472.467	21.5848	27.074	5.94136	6.15686	0.0558484	0.0577115	38.2774	62.706	0.104631	0.132762	2.15999	22	2.68369	2.20821	22	1.61	0.0419371	0.0379535	1.24056	0.717602	0.479286
SAN_2073_at	2.45	4.15	2.35	6.25	5.75	5.85	3	3	2.98333	5.95	1.0116	0.264575	1.05787	1.78274	0.316991	0.0440156	1.43463	1.42192	0.504456	0.262798	2.54389	22	1.01796	2.20728	22	3.68471	0.0184997	0.0380271	1.99441	0.717351	0.478952
SAN_0608_at	710.95	529.35	520.05	665.3	768.2	667.8	3	3	586.783	700.433	107.632	58.701	6.36406	6.54943	0.175631	0.0819687	71.2951	72.0552	0.11414	0.0903301	1.94196	22	1.02144	2.20573	22	1.59665	0.0650544	0.0381498	1.19368	0.716934	0.478396
SAN_1394_at	174.45	193.7	174.35	98.2	145.95	139.25	3	3	180.833	127.8	11.143	25.8523	5.19634	4.83551	0.0605988	0.216493	30.2649	26.7883	0.170936	0.226016	-2.27269	22	1.2764	-2.20542	22	1.74827	0.0331651	0.0381742	-1.41497	0.716851	0.478286
SAN_1742_at	716.1	753.8	745.3	636.1	646.85	615.15	3	3	738.4	632.7	19.7745	16.1212	6.60424	6.44978	0.0269518	0.0255842	64.6639	54.2519	0.0770376	0.093867	-2.16896	22	1.42067	-2.20322	22	1.48464	0.0411679	0.0383491	-1.16706	0.716259	0.477498
SAN_1981_at	249.85	143.85	135.25	247.15	251.6	219.75	3	3	176.317	239.5	63.8267	17.2481	5.13225	5.47678	0.337953	0.0735362	39.1351	39.3362	0.218653	0.162582	1.97227	22	1.0103	2.19005	22	1.80869	0.0612791	0.0394113	1.35835	0.712702	0.472779
SAN_0289_at	189.2	120.05	120.95	200.1	197.6	187.55	3	3	143.4	195.083	39.6665	6.64273	4.94203	5.27304	0.260505	0.0343468	29.8323	33.7922	0.1924	0.177643	1.98592	22	1.2831	2.18935	22	1.17305	0.0596423	0.0394691	1.36041	0.71251	0.472526
SAN_2281_s_at	4	3.9	3.6	6.9	6.5	7.75	3	3	3.83333	7.05	0.208167	0.638357	1.34273	1.95034	0.054998	0.0894425	1.41179	1.60946	0.413213	0.246392	2.60236	22	1.29963	2.18751	22	2.81252	0.0162603	0.0396198	1.83913	0.712011	0.471866
SAN_1965_at	346.9	356.7	327.5	263.25	290.7	274.05	3	3	343.7	276	14.8607	13.8285	5.83914	5.61957	0.0435551	0.0498891	36.1339	39.6838	0.10534	0.13864	-2.18483	22	1.20614	-2.18419	22	1.73217	0.0398398	0.039893	-1.24529	0.711111	0.470678
SAN_1375_s_at	84.05	38.95	36.05	79.55	77.1	70.5	3	3	53.0167	75.7167	26.9147	4.6809	3.89287	4.3257	0.467996	0.0626808	16.0717	14.1346	0.28823	0.187384	1.83701	22	1.29288	2.18069	22	2.36601	0.0797555	0.0401829	1.42817	0.71016	0.469424
SAN_2071_at	2.5	1.25	0.45	4.05	2.55	3.75	3	3	1.4	3.45	1.0332	0.793725	0.113642	1.21886	0.862628	0.247884	0.997878	1.22869	0.770634	0.420793	2.24322	22	1.5161	2.1802	22	3.35397	0.0352804	0.0402237	2.46429	0.710026	0.469248
SAN_0733_at	8.65	5.1	7.15	9.2	11.2	11.2	3	3	6.96667	10.5333	1.78209	1.1547	1.91797	2.35034	0.267566	0.113571	1.92357	2.02001	0.28529	0.191367	2.21472	22	1.10278	2.18	22	2.22249	0.0374433	0.0402401	1.51196	0.709973	0.469178
SAN_1260_at	69.5	31.3	28.35	73.35	55.6	57.5	3	3	43.05	62.15	22.9538	9.7459	3.67652	4.12174	0.491631	0.151197	13.782	13.2719	0.290986	0.201712	1.72903	22	1.07834	2.17795	22	2.08105	0.097814	0.040411	1.44367	0.709415	0.468444
SAN_1207_at	12.95	1.8	2.4	12.05	7.25	7.8	3	3	5.71667	9.03333	6.27143	2.62694	1.34145	2.17473	1.06599	0.274666	3.12427	2.06705	0.617605	0.240952	1.53347	22	2.28452	2.17708	22	6.56992	0.139416	0.0404834	1.58017	0.709179	0.468134
SAN_0988_at	491.9	613.25	587.85	533.95	420.45	405.25	3	3	564.333	453.217	64.0018	70.329	6.33117	6.10871	0.11702	0.149739	53.9435	68.4629	0.105472	0.142339	-2.20809	22	1.61076	-2.17499	22	1.82125	0.0379632	0.0406587	-1.24517	0.708609	0.467385
SAN_1647_s_at	150.9	128.3	125.7	167.45	200.15	183.8	3	3	134.967	183.8	13.8598	16.35	4.90163	5.2112	0.100108	0.0892206	23.104	36.2917	0.164927	0.183313	1.96602	22	2.4674	2.17447	22	1.23538	0.0620411	0.0407027	1.36182	0.708466	0.467198
SAN_1905_at	1057	968.5	952.75	1081.1	1126.8	1170.25	3	3	992.75	1126.05	56.1966	44.5797	6.89943	7.02595	0.0558227	0.0396326	77.6501	72.6457	0.0762845	0.0662212	2.17129	22	1.14252	2.16927	22	1.32702	0.0409706	0.0411416	1.13427	0.707048	0.465338
SAN_1644_at	742.35	811.05	804.1	639.3	690.85	699.8	3	3	785.833	676.65	37.8177	32.6541	6.66596	6.51636	0.0488063	0.0489139	67.9314	64.5527	0.0799056	0.0888782	-2.01803	22	1.10742	-2.16794	22	1.23719	0.0559459	0.041255	-1.16136	0.706683	0.464861
SAN_2239_at	1310.15	1043.35	1036.75	1090.65	1480.05	1529.3	3	3	1130.08	1366.67	155.977	240.302	7.02398	7.20898	0.133335	0.186436	104.623	161.577	0.0900436	0.117511	2.12879	22	2.38506	2.16441	22	1.70313	0.0447115	0.0415569	1.20935	0.705716	0.463596
SAN_1037_at	375.55	367.9	347.05	428.8	450.85	450.9	3	3	363.5	443.517	14.7507	12.745	5.89522	6.09446	0.0409393	0.0289828	35.0148	59.7319	0.102644	0.122012	2.00168	22	2.91011	2.16426	22	1.41298	0.0578017	0.0415691	1.22013	0.705677	0.463545
SAN_1908_at	483.45	645.6	627.5	421.6	495.5	488.8	3	3	585.517	468.633	88.8544	40.8696	6.36429	6.14719	0.159415	0.089577	66.5644	62.8536	0.109184	0.135198	-2.21134	22	1.12156	-2.1638	22	1.53329	0.0377077	0.041609	-1.24941	0.705549	0.463379
SAN_1020_at	1130.15	1117.8	1152.35	1255.7	1278	1354.8	3	3	1133.43	1296.17	17.5075	51.9877	7.03293	7.16664	0.0154154	0.0397607	80.7252	103.734	0.0677655	0.0831557	2.14437	22	1.65129	2.15894	22	1.5058	0.0433061	0.0420278	1.14358	0.704216	0.46164
SAN_1135_at	534.95	817.05	828.4	546.6	602.8	588.05	3	3	726.8	579.15	166.244	29.1379	6.56912	6.3607	0.248602	0.0508834	94.2038	60.7849	0.132436	0.102747	-2.28108	22	2.40185	-2.15364	22	1.6614	0.0325841	0.0424884	-1.25494	0.702761	0.459746
SAN_0789_at	500.2	694.7	689.65	528.5	987.05	1032	3	3	628.183	849.183	110.866	278.628	6.43156	6.70134	0.187573	0.374177	73.6347	137.893	0.123641	0.178345	2.44868	22	3.5069	2.15323	22	2.08062	0.0227729	0.0425245	1.35181	0.702648	0.459599
SAN_1323_at	491.2	628.4	635.35	477.65	489.8	458.25	3	3	584.983	475.233	81.2931	15.9132	6.36473	6.16343	0.145495	0.0336238	62.0746	58.9229	0.105517	0.12349	-2.22104	22	1.10984	-2.14659	22	1.36969	0.0369535	0.0431092	-1.23094	0.700818	0.457224
SAN_0916_at	17.3	15.75	12	25.9	19.75	19.9	3	3	15.0167	21.85	2.72504	3.5082	2.69748	3.07604	0.189986	0.154376	3.5698	4.70698	0.224248	0.20751	2.00348	22	1.73859	2.14604	22	1.16784	0.0575944	0.0431579	1.45505	0.700666	0.457028
SAN_1599_at	153.8	121.5	120.45	262.35	159.5	153.85	3	3	131.917	191.9	18.9588	61.0769	4.8756	5.2259	0.138677	0.298267	24.7573	42.9205	0.175382	0.222162	2.0968	22	3.00555	2.1436	22	1.60461	0.0477273	0.043374	1.45471	0.699995	0.456158
SAN_2226_at	23.05	25.4	20.6	33.3	40.8	29.95	3	3	23.0167	34.6833	2.40017	5.5557	3.13257	3.53792	0.104822	0.157097	5.45601	8.49528	0.231598	0.232336	2.00143	22	2.4244	2.1402	22	1.00639	0.057831	0.0436785	1.50688	0.699053	0.454941
SAN_2220_at	7.95	8.95	13.55	12.2	15.8	16.5	3	3	10.15	14.8333	2.98664	2.30723	2.2904	2.68827	0.279988	0.163247	2.63505	2.88473	0.259155	0.191127	2.07618	22	1.19848	2.14006	22	1.83854	0.0497672	0.0436908	1.46141	0.699015	0.454892
SAN_0413_at	788.95	976.1	949.1	904.9	713.05	697.3	3	3	904.717	771.75	101.162	115.58	6.80326	6.64153	0.115652	0.144447	74.1835	78.7083	0.0834138	0.10125	-2.12934	22	1.12571	-2.13534	22	1.47339	0.0446616	0.0441153	-1.17229	0.69771	0.453208
SAN_0371_at	352	393.2	372.45	384.35	267.5	236.2	3	3	372.55	296.017	20.6002	78.0833	5.91935	5.66845	0.0553474	0.252946	35.4254	57.2671	0.102838	0.176864	-1.96855	22	2.61325	-2.12412	22	2.9578	0.0617311	0.0451408	-1.25854	0.694593	0.449202
SAN_0406_at	1442.7	1547.5	1672.45	1089.45	1404.35	1509.15	3	3	1554.22	1334.32	115.022	218.439	7.3469	7.18669	0.0739186	0.171192	108.721	143.4	0.0698156	0.110909	-2.11652	22	1.73969	-2.11749	22	2.52365	0.0458477	0.0457564	-1.1648	0.692747	0.446838
SAN_0840_at	1146.5	1422.95	1483.85	1079.15	1193.05	1237.2	3	3	1351.1	1169.8	179.786	81.5498	7.20245	7.06293	0.138411	0.070792	114.409	87.0842	0.0864187	0.0745366	-2.18401	22	1.72602	-2.11746	22	1.34424	0.0399075	0.0457597	-1.15498	0.692737	0.446826
SAN_1426_at	364.25	374.5	361	444.8	477.95	421.05	3	3	366.583	447.933	7.04598	28.5791	5.9041	6.10329	0.0191414	0.0635672	33.2249	60.7797	0.100903	0.128193	2.03416	22	3.34648	2.11479	22	1.61404	0.0541667	0.0460092	1.22191	0.691994	0.445876
SAN_0689_at	147.05	156.05	134.95	215.3	198.5	176.3	3	3	146.017	196.7	10.5879	19.5622	4.98195	5.27834	0.0730367	0.100503	25.2671	36.3537	0.163348	0.179838	1.98288	22	2.07007	2.11301	22	1.2121	0.0600038	0.0461769	1.34711	0.691496	0.445241
SAN_2095_at	8.25	3.2	5	9.55	8.75	8	3	3	5.48333	8.76667	2.55946	0.775134	1.6276	2.16835	0.473792	0.0885519	1.92508	1.75074	0.386372	0.218464	2.18548	22	1.20908	2.11013	22	3.12788	0.039786	0.0464494	1.59878	0.690689	0.444213
SAN_1653_at	539.55	363.5	338.3	509.5	516.65	496.1	3	3	413.783	507.417	109.644	10.4322	6.00348	6.22919	0.251349	0.0206234	61.4041	64.7693	0.144924	0.11574	1.81712	22	1.11261	2.10784	22	1.56789	0.0828469	0.0466668	1.22629	0.690048	0.443397
SAN_1442_at	383.25	397.55	379.1	302.6	331.8	295.75	3	3	386.633	310.05	9.67914	19.1449	5.95727	5.73549	0.0248956	0.0608819	40.5854	48.8884	0.0955329	0.155364	-2.08762	22	1.45101	-2.10619	22	2.64482	0.0486258	0.0468235	-1.247	0.689588	0.442811
SAN_2087_at	465.95	590.75	587.15	467.3	430.55	426.5	3	3	547.95	441.45	71.0369	22.4782	6.30025	6.08922	0.135284	0.0502406	53.2641	60.129	0.116016	0.12911	-2.29638	22	1.27438	-2.10582	22	1.23845	0.0315491	0.0468587	-1.24125	0.689484	0.44268
SAN_1851_at	739	844.2	878.65	875.7	929.05	990.95	3	3	820.617	931.9	72.7507	57.6778	6.70736	6.83595	0.0906209	0.0618396	69.5552	62.0862	0.0830139	0.0655681	2.06736	22	1.25507	2.10548	22	1.60294	0.0506634	0.0468918	1.13561	0.689387	0.442556
SAN_0827_at	1305.1	1222.2	1222.45	1389.75	1444.45	1496	3	3	1249.92	1443.4	47.7903	53.1328	7.13035	7.2743	0.037831	0.0368497	81.813	142.074	0.0644229	0.0993967	2.0441	22	3.01568	2.105	22	2.38047	0.0530954	0.0469378	1.1548	0.689252	0.442385
SAN_0966_at	1199.3	1194.45	1242.15	1044.55	1094.3	1108.55	3	3	1211.97	1082.47	26.2518	33.6009	7.09984	6.98667	0.0215336	0.0312746	77.0051	76.6567	0.0625675	0.0691342	-2.06433	22	1.00911	-2.10223	22	1.22092	0.0509746	0.0472025	-1.11963	0.688478	0.441402
SAN_1202_at	1335.65	783.4	776.45	1203.8	512.5	473.4	3	3	965.167	729.9	320.867	410.875	6.83852	6.49749	0.310638	0.517454	153.203	188.489	0.150421	0.237346	-1.67763	22	1.5137	-2.10204	22	2.4897	0.10757	0.0472209	-1.32233	0.688424	0.441334
SAN_1572_at	544.2	284.45	269.25	525.6	467.15	411.3	3	3	365.967	468.017	154.542	57.1549	5.8485	6.1435	0.391379	0.122639	74.4231	65.5225	0.198949	0.140201	1.7826	22	1.29014	2.09935	22	2.01365	0.0884591	0.0474803	1.27885	0.687669	0.440375
SAN_0442_at	644.65	561.6	522.6	717.4	667.65	638.3	3	3	576.283	674.45	62.3358	39.986	6.35277	6.51274	0.106658	0.058927	57.5926	62.3032	0.0977312	0.0889499	2.00401	22	1.17027	2.09661	22	1.20719	0.0575336	0.0477457	1.17034	0.686899	0.4394
SAN_1429_at	1060.7	1011.6	1004.45	1237.95	1125.15	1127.3	3	3	1025.58	1163.47	30.6213	64.5134	6.93272	7.05815	0.0296247	0.0546175	76.3075	82.6391	0.0758421	0.0706846	2.12321	22	1.17283	2.09555	22	1.15126	0.0452253	0.0478487	1.13444	0.686601	0.439023
SAN_0447_at	698.75	702.2	697.95	776.9	815.95	812.05	3	3	699.633	801.633	2.2585	21.5083	6.55055	6.68641	0.00322554	0.0270373	66.0795	61.8497	0.0769938	0.0824062	1.95195	22	1.14145	2.08649	22	1.14553	0.0637879	0.0487379	1.14579	0.684048	0.4358
SAN_2442_s_at	8.7	7.6	7.9	11.15	12.6	10.9	3	3	8.06667	11.55	0.568624	0.917878	2.08611	2.44463	0.0696128	0.0779604	2.00603	2.0772	0.234508	0.183525	2.0893	22	1.07222	2.08533	22	1.63278	0.0484604	0.0488526	1.43182	0.683721	0.435388
SAN_2260_at	605.5	753.55	734.6	718.95	891.85	843.3	3	3	697.883	818.033	80.5654	89.1763	6.54339	6.7028	0.119618	0.111823	73.3849	71.9412	0.0952781	0.091998	2.02504	22	1.04054	2.08472	22	1.07258	0.055166	0.0489128	1.17216	0.683549	0.435172
SAN_1278_at	517.55	643.9	648.2	609.4	426.15	427	3	3	603.217	487.517	74.2207	105.555	6.39695	6.17468	0.128079	0.205936	68.1784	76.8333	0.104605	0.152651	-1.9509	22	1.27	-2.08036	22	2.12959	0.0639207	0.0493476	-1.23733	0.682316	0.433622
SAN_0110_at	143.6	98.75	89.35	164.3	159.1	144	3	3	110.567	155.8	28.9912	10.5447	4.68406	5.04701	0.250111	0.0687639	24.3967	33.6122	0.213217	0.214143	1.88637	22	1.89815	2.08032	22	1.0087	0.0725148	0.0493514	1.4091	0.682306	0.433608
SAN_2421_s_at	193.9	232.45	238.8	211.7	134.7	129.35	3	3	221.717	158.583	24.2983	46.0781	5.39721	5.04025	0.113277	0.273483	38.5332	39.1635	0.174711	0.240706	-1.9903	22	1.03298	-2.07878	22	1.89817	0.0591264	0.0495058	-1.39811	0.68187	0.433061
SAN_0299_at	121.75	139.2	130.3	100.3	96.55	89.9	3	3	130.417	95.5833	8.72558	5.26696	4.86924	4.55897	0.066973	0.0555695	24.5844	19.2247	0.165163	0.199139	-1.93322	22	1.63531	-2.07715	22	1.45374	0.0661812	0.0496696	-1.36443	0.681408	0.432482
SAN_1826_at	264.1	159.9	149.7	242.75	275.8	244.6	3	3	191.233	254.383	63.3101	18.5704	5.21984	5.53711	0.310485	0.0716043	42.8935	38.7157	0.219084	0.149925	1.89296	22	1.22746	2.07003	22	2.13538	0.0715927	0.05039	1.33022	0.679392	0.429957
SAN_2268_at	29.55	52.1	43.35	36.05	25.55	21.75	3	3	41.6667	27.7833	11.3689	7.40698	3.70285	3.30172	0.289322	0.258125	10.8508	6.69922	0.234322	0.241175	-1.88568	22	2.62347	-2.06619	22	1.05934	0.0726122	0.0507827	-1.4997	0.678302	0.428595
SAN_1631_at	490.9	490.55	463.75	703.6	535.5	507.85	3	3	481.733	582.317	15.575	105.94	6.17704	6.35653	0.0326443	0.174946	38.3931	75.6016	0.0840201	0.124825	2.05463	22	3.87754	2.06618	22	2.20717	0.0519818	0.0507839	1.20879	0.678299	0.428591
SAN_1741_at	664.8	742.8	762.45	621.45	610.85	623.4	3	3	723.35	618.567	51.6489	6.75358	6.58215	6.42737	0.0727695	0.0109498	67.65	58.4132	0.0843045	0.0990512	-2.03056	22	1.34126	-2.06115	22	1.38044	0.0545589	0.0513025	-1.1694	0.676868	0.426808
SAN_1795_at	320.65	336.75	317.6	452.75	397.25	362.1	3	3	325	404.033	10.2894	45.7041	5.78349	5.99728	0.0314094	0.112251	35.9475	59.3231	0.10585	0.145554	1.97348	22	2.72339	2.05741	22	1.89088	0.061132	0.0516907	1.24318	0.675805	0.425485
SAN_1786_at	669.95	858.45	868	613.2	702.35	714.3	3	3	798.8	676.617	111.689	55.2445	6.67617	6.51481	0.146438	0.0836666	79.7353	67.1491	0.0984975	0.0935783	-2.03013	22	1.41001	-2.05718	22	1.1079	0.0546068	0.0517154	-1.18058	0.675737	0.425401
SAN_1603_at	599.35	509.15	494.95	637.9	665.25	605.5	3	3	534.483	636.217	56.6231	29.9105	6.27768	6.4548	0.103306	0.0471452	51.5332	55.9607	0.109885	0.101035	2.31626	22	1.17922	2.05513	22	1.18284	0.0302493	0.0519297	1.19034	0.675153	0.424675
SAN_1268_at	529.15	217.6	207.3	265.3	176	161.15	3	3	318.017	200.817	182.919	56.3357	5.6627	5.27789	0.527597	0.266054	85.8013	44.0399	0.248886	0.208184	-2.10482	22	3.79572	-2.05409	22	1.42925	0.0469547	0.0520386	-1.58362	0.674856	0.424307
SAN_1552_at	260.45	158.95	151.3	169.6	117.55	100.95	3	3	190.233	129.367	60.9296	35.818	5.21676	4.83831	0.300361	0.266686	42.4743	29.1964	0.216653	0.235153	-2.04543	22	2.11639	-2.05004	22	1.17807	0.0529533	0.052465	-1.4705	0.6737	0.422874
SAN_1669_at	425.15	475.85	453.55	614.75	516.45	486.1	3	3	451.517	539.1	25.4111	67.2493	6.11155	6.28487	0.0565354	0.1219	38.958	68.9156	0.0827061	0.120869	1.91624	22	3.12926	2.04974	22	2.13578	0.0684182	0.0524969	1.19398	0.673614	0.422767
SAN_1465_at	620.25	474.65	442.35	643.95	606.1	576.75	3	3	512.417	608.933	94.7726	33.6895	6.22827	6.41069	0.178328	0.0551965	55.8664	61.7502	0.111793	0.106259	2.00755	22	1.22173	2.0486	22	1.10686	0.0571291	0.0526168	1.18836	0.67329	0.422366
SAN_1626_at	806.25	476.6	488.55	554.95	819.3	853.75	3	3	590.467	742.667	186.969	163.477	6.35017	6.59232	0.296632	0.237703	96.9589	98.6337	0.157404	0.130937	1.906	22	1.03484	2.04849	22	1.44512	0.0697995	0.0526283	1.25776	0.673259	0.422327
SAN_1373_at	22	11.3	8.6	21.85	19.15	18	3	3	13.9667	19.6667	7.08684	1.97632	2.55587	2.97563	0.483162	0.0989969	4.19802	3.71723	0.296309	0.195373	1.7607	22	1.27541	2.04845	22	2.30017	0.0921847	0.0526333	1.40811	0.673246	0.422311
SAN_2261_at	1.95	2.15	4.05	4.1	6.75	6.1	3	3	2.71667	5.65	1.15902	1.38112	0.944005	1.70961	0.396807	0.263521	1.36899	1.49033	0.56556	0.316604	2.51063	22	1.18513	2.04592	22	3.19099	0.0198993	0.0529014	2.07975	0.672524	0.421418
SAN_1456_at	499.75	564.1	549	669.65	621.8	615.6	3	3	537.617	635.683	33.6514	29.5789	6.28581	6.45399	0.0635627	0.0459696	48.0874	56.3806	0.1033	0.0980128	2.29218	22	1.37466	2.04561	22	1.1108	0.03183	0.0529345	1.18241	0.672435	0.421308
SAN_0266_at	765.55	807.05	806.4	550.35	735.7	755.95	3	3	793	680.667	23.7746	113.311	6.67552	6.51312	0.030249	0.175949	64.9378	80.7349	0.0786583	0.113083	-1.87788	22	1.54571	-2.04204	22	2.06683	0.0737182	0.0533159	-1.16503	0.671414	0.420046
SAN_2264_at	17.1	13	15.05	18.5	23.35	22.2	3	3	15.05	21.35	2.05	2.53427	2.70514	3.05615	0.137171	0.122474	3.49875	4.34583	0.213215	0.207813	1.95582	22	1.54284	2.04201	22	1.05266	0.063303	0.0533194	1.4186	0.671404	0.420035
SAN_0915_at	16.7	13.1	12.3	19.7	18	21.1	3	3	14.0333	19.6	2.34379	1.55242	2.63254	2.97342	0.161472	0.0796948	3.1811	3.57077	0.216856	0.192411	2.01616	22	1.25999	2.03657	22	1.27023	0.0561555	0.0539057	1.39667	0.669845	0.418112
SAN_2438_at	46.45	23.4	27.85	27.65	67.9	66.65	3	3	32.5667	54.0667	12.2275	22.886	3.43932	3.91237	0.356391	0.513418	9.01636	14.9716	0.267617	0.301958	2.13075	22	2.75724	2.03072	22	1.27311	0.0445321	0.0545417	1.66018	0.668167	0.416049
SAN_0448_at	678.25	661	649	746.75	769.05	768.75	3	3	662.75	761.517	14.7033	12.7892	6.49623	6.63522	0.022146	0.0168773	56.3484	65.8837	0.0854477	0.0822881	1.97326	22	1.36708	2.02925	22	1.07827	0.0611594	0.054703	1.14903	0.667744	0.41553
SAN_0022_at	889.65	943.9	963.6	1036.95	1036.7	1065.6	3	3	932.383	1046.42	38.2966	16.6137	6.83717	6.95304	0.0414449	0.0158053	66.0496	64.0075	0.0730326	0.0667095	2.14743	22	1.06483	2.02894	22	1.19856	0.0430341	0.0547365	1.1223	0.667656	0.415422
SAN_1587_at	968.5	1021.7	1125.25	993.05	877.55	872.95	3	3	1038.48	914.517	79.7114	68.0507	6.94358	6.8166	0.0760292	0.0729522	84.236	69.2422	0.0807332	0.0724552	-1.96912	22	1.47997	-2.02745	22	1.24155	0.0616624	0.0549004	-1.13555	0.667227	0.414896
SAN_0666_at	937.65	965.05	986.7	1012.65	1119.65	1124.45	3	3	963.133	1085.58	24.5811	63.2077	6.86997	6.98872	0.0255661	0.0592658	69.8436	80.8494	0.0719897	0.0714942	1.98512	22	1.33999	2.02708	22	1.01391	0.0597379	0.0549408	1.12714	0.667121	0.414766
SAN_0611_at	843.65	892.35	910.75	799.85	766	769.1	3	3	882.25	778.317	34.6715	18.7127	6.78195	6.65694	0.0396296	0.0238854	62.3924	63.5907	0.0668701	0.0836031	-2.02068	22	1.03878	-2.02256	22	1.56308	0.0556495	0.0554413	-1.13354	0.665818	0.413171
SAN_0137_at	583.85	778.7	762.9	824.4	818.95	812.6	3	3	708.483	818.65	108.224	5.90572	6.5548	6.70764	0.160676	0.00721609	80.8746	63.1507	0.103913	0.0796363	1.85962	22	1.64009	2.02206	22	1.70263	0.0763651	0.0554962	1.1555	0.665676	0.412996
SAN_0107_s_at	965.45	935.95	906.05	1049.4	1031.45	1074.3	3	3	935.817	1051.72	29.7002	21.5187	6.84108	6.95804	0.0317526	0.0204303	65.627	63.914	0.0727252	0.0691214	2.19136	22	1.05432	2.01902	22	1.10699	0.0393047	0.0558356	1.12385	0.664798	0.411923
SAN_1269_at	414.15	166.65	151.5	201	121.3	110.85	3	3	244.1	144.383	147.462	49.3091	5.38757	4.93658	0.555144	0.320769	74.2087	36.936	0.294597	0.250863	-2.08359	22	4.03654	-2.01876	22	1.37905	0.0490252	0.0558638	-1.69064	0.664725	0.411834
SAN_1989_at	389.35	455.75	437.35	591.3	487.7	468.65	3	3	427.483	515.883	34.282	66.0036	6.05572	6.24063	0.0816589	0.12432	42.9502	71.0065	0.0960873	0.126312	1.84505	22	2.73317	2.01801	22	1.72806	0.0785347	0.0559482	1.20679	0.664507	0.411568
SAN_1858_at	1224.6	1220.85	1270.95	1274.8	1014.15	1005.05	3	3	1238.8	1098	27.9058	153.181	7.12173	6.99505	0.0223867	0.13474	82.7981	98.2899	0.065453	0.0869976	-1.8976	22	1.40921	-2.01544	22	1.76667	0.0709498	0.0562358	-1.12823	0.663767	0.410666
SAN_2048_at	7.25	4.7	4	7.1	7.55	10.75	3	3	5.31667	8.46667	1.71051	1.99018	1.63829	2.11885	0.307558	0.22387	1.68005	1.85596	0.338356	0.237562	2.1794	22	1.22038	2.01333	22	2.02859	0.0402904	0.056474	1.59248	0.663156	0.409921
SAN_1363_at	15.45	9.8	8.9	20.9	14.5	13.95	3	3	11.3833	16.45	3.55047	3.86361	2.40201	2.78313	0.294598	0.223082	3.02315	3.34954	0.257253	0.203292	1.94494	22	1.22758	2.01324	22	1.60134	0.0646744	0.0564842	1.4451	0.66313	0.409889
SAN_2472_at	76.65	64.05	58.25	69.05	122.75	103.1	3	3	66.3167	98.3	9.40709	27.1699	4.18789	4.56023	0.139412	0.294992	14.275	22.5689	0.22027	0.232824	2.07443	22	2.49958	2.01215	22	1.11724	0.0499433	0.0566067	1.48228	0.662817	0.409508
SAN_0669_at	703.5	515.3	506.35	782.05	662.5	618.3	3	3	575.05	687.617	111.331	84.7151	6.34268	6.5283	0.185005	0.120754	68.5814	73.6743	0.123574	0.101459	1.93704	22	1.15403	2.01081	22	1.48345	0.065687	0.0567584	1.19575	0.66243	0.409036
SAN_1311_at	684.3	791.85	798.15	442	711.1	738.3	3	3	758.1	630.467	63.9903	163.783	6.62835	6.42082	0.0866573	0.285984	70.7099	88.1457	0.0811662	0.159325	-1.95631	22	1.55397	-2.01027	22	3.85318	0.0632426	0.0568199	-1.20244	0.662273	0.408846
SAN_1279_at	442.6	519.05	508.55	499.6	351.9	317.9	3	3	490.067	389.8	41.4412	96.5973	6.19208	5.9463	0.0866961	0.237176	43.7361	73.3689	0.0868277	0.193167	-2.0332	22	2.81413	-2.01007	22	4.94938	0.0542715	0.0568422	-1.25723	0.662216	0.408777
SAN_2135_at	458.55	400	382.6	535.3	489.6	467.15	3	3	413.717	497.35	39.7896	34.7297	6.02217	6.20769	0.094365	0.0691748	44.5386	68.1984	0.102998	0.122941	1.7784	22	2.34464	2.00344	22	1.42475	0.0891631	0.0576	1.20215	0.660296	0.406444
SAN_1267_at	487.55	322	292.5	442.9	199.35	184.5	3	3	367.35	275.583	105.136	145.091	5.8808	5.53535	0.271531	0.484783	55.51	72.2759	0.154018	0.256111	-1.7441	22	1.69529	-2.0021	22	2.76511	0.0950996	0.0577532	-1.33299	0.659909	0.405976
SAN_1324_at	475.9	536.25	512.15	434.3	442.7	410.75	3	3	508.1	429.25	30.3782	16.5628	6.22948	6.06154	0.0602191	0.038915	40.0983	55.7569	0.0869094	0.11654	-1.98858	22	1.9335	-2.00082	22	1.79812	0.0593283	0.0579006	-1.18369	0.659539	0.405527
SAN_1021_at	1435.05	1386.95	1448.85	1440.2	1764.5	1854.95	3	3	1423.62	1686.55	32.4953	218.086	7.26078	7.42459	0.0229505	0.134034	92.0379	210.078	0.0650504	0.126602	1.98563	22	5.2099	1.99336	22	3.78777	0.0596776	0.0587678	1.18469	0.657372	0.402906
SAN_0929_at	490.5	440.9	411.25	574.2	537.1	486.7	3	3	447.55	532.667	40.0413	43.9181	6.10115	6.2756	0.0887567	0.0831713	42.0613	69.2662	0.0924221	0.120331	1.81925	22	2.71192	1.99149	22	1.69514	0.0825108	0.0589865	1.19018	0.656829	0.402252
SAN_1251_at	81.5	70.55	63.85	127.55	90.05	88.45	3	3	71.9667	102.017	8.90987	22.127	4.27115	4.61044	0.122707	0.206371	14.4147	21.9124	0.205598	0.213128	1.98441	22	2.31084	1.98444	22	1.07459	0.0598216	0.0598179	1.41755	0.65478	0.399783
SAN_0722_at	273.15	312.1	284.9	294.5	198.45	187.15	3	3	290.05	226.7	19.9792	58.9877	5.66849	5.40258	0.0681398	0.246577	37.2415	48.2288	0.111029	0.204593	-1.80073	22	1.6771	-1.97864	22	3.39554	0.0854722	0.0605102	-1.27944	0.65309	0.397754
SAN_0285_s_at	465.5	496.5	486.2	461.25	648.15	635.45	3	3	482.733	581.617	15.7881	104.434	6.17911	6.35413	0.0328861	0.190948	38.2465	74.9707	0.0830606	0.12885	2.03499	22	3.84238	1.97751	22	2.40644	0.0540762	0.0606457	1.20484	0.652761	0.397359
SAN_0952_at	601.2	652.85	620.6	568.95	517.85	494.3	3	3	624.883	527.033	26.0901	38.1629	6.43699	6.26554	0.0415695	0.0716528	57.6247	67.3135	0.0931183	0.117818	-1.91267	22	1.36454	-1.97741	22	1.60086	0.068897	0.0606581	-1.18566	0.652731	0.397323
SAN_2110_at	23.2	10.95	10.05	22.75	20.1	18.7	3	3	14.7333	20.5167	7.34614	2.0569	2.61502	3.01794	0.460243	0.0991483	4.55009	4.0367	0.285768	0.207241	1.64683	22	1.27054	1.97694	22	1.90141	0.113805	0.060715	1.39253	0.652593	0.397158
SAN_1364_at	72.85	31	27.55	99.8	54.1	44.75	3	3	43.8	66.2167	25.2171	29.4574	3.67946	4.1317	0.530645	0.419182	14.4972	18.2558	0.301825	0.258769	1.66554	22	1.58575	1.97021	22	1.36046	0.109983	0.0615286	1.5118	0.65063	0.394809
SAN_2453_s_at	292.85	356.8	336.95	408	399.65	391	3	3	328.867	399.55	32.7323	8.50044	5.79226	5.99019	0.101625	0.0212826	38.1894	60.0798	0.102378	0.14087	1.71972	22	2.47498	1.96865	22	1.89331	0.0995219	0.061719	1.21493	0.650174	0.394264
SAN_0914_at	20.6	15.8	16.35	25.35	25.6	22.35	3	3	17.5833	24.4333	2.62694	1.80854	2.85984	3.19407	0.1443	0.0757108	3.84771	5.01067	0.211612	0.204444	1.87802	22	1.69584	1.96742	22	1.07135	0.0736974	0.0618702	1.38957	0.649812	0.393832
SAN_0822_at	860.55	899.7	921.5	931.3	1006.1	1053	3	3	893.917	996.8	30.8838	61.3807	6.79521	6.90327	0.0347259	0.0620863	60.972	66.0691	0.0662933	0.0682604	1.98211	22	1.17418	1.96698	22	1.06023	0.0600959	0.0619236	1.11509	0.649684	0.39368
SAN_2012_at	655.45	751.3	744.45	605.25	619.05	625.55	3	3	717.067	616.617	53.4714	10.3665	6.57326	6.42415	0.076292	0.0168606	65.7765	57.8227	0.0846613	0.100613	-1.98661	22	1.29403	-1.96403	22	1.41234	0.0595611	0.062286	-1.16291	0.648821	0.39265
SAN_0446_at	631.25	622.1	604.35	696.35	720.55	727.65	3	3	619.233	714.85	13.6772	16.4101	6.42832	6.5719	0.0221646	0.0230809	60.0194	66.1399	0.0962891	0.0822531	1.8543	22	1.21435	1.96373	22	1.37041	0.0771514	0.0623224	1.15441	0.648734	0.392547
SAN_2091_at	266.25	256.5	235.8	176.8	216.65	189.9	3	3	252.85	194.45	15.5497	20.3109	5.53152	5.2666	0.0622129	0.103112	39.3728	35.9538	0.145606	0.183345	-1.89711	22	1.19923	-1.95981	22	1.58556	0.0710174	0.0628072	-1.30033	0.647585	0.39118
SAN_1962_at	1244.3	922.45	942.65	1138.85	737.5	726.55	3	3	1036.47	867.633	180.272	234.944	6.93402	6.74312	0.166897	0.255291	108.335	120.91	0.103259	0.133566	-1.80128	22	1.24563	-1.95855	22	1.67316	0.0853819	0.0629636	-1.19459	0.647216	0.390741
SAN_0879_at	257.6	142.55	146.15	202.55	264.1	261.9	3	3	182.1	242.85	65.4097	34.9182	5.16524	5.48509	0.33466	0.150838	41.2797	41.263	0.223139	0.174356	1.80278	22	1.00081	1.95633	22	1.63785	0.085139	0.06324	1.33361	0.646565	0.389968
SAN_0165_at	624.85	720.1	729.35	842.85	771.75	760.15	3	3	691.433	791.583	57.848	44.7755	6.53635	6.67299	0.0858357	0.0557694	68.7883	64.1053	0.0878102	0.0833637	1.84482	22	1.15144	1.9546	22	1.10952	0.0785705	0.0634553	1.14484	0.64606	0.389368
SAN_1642_at	703.2	796.4	820.85	715.55	653.55	645	3	3	773.483	671.367	62.0827	38.502	6.64869	6.50824	0.0819924	0.056513	67.9736	58.1331	0.0856937	0.0902728	-1.9775	22	1.36721	-1.95449	22	1.10973	0.0606476	0.0634697	-1.1521	0.646026	0.389328
SAN_1547_at	42.3	46.4	44.25	68.7	60.65	54.45	3	3	44.3167	61.2667	2.05081	7.14499	3.79065	4.11072	0.0462613	0.116334	10.1658	12.7491	0.20843	0.193405	1.80047	22	1.57282	1.94971	22	1.1614	0.0855136	0.0640706	1.38247	0.644622	0.387664
SAN_0590_s_at	934.9	1057	1087.85	876.65	908.1	946.3	3	3	1026.58	910.35	80.8845	34.8795	6.93186	6.81334	0.0804708	0.0382646	83.4026	69.3074	0.0811606	0.0673721	-1.85651	22	1.4481	-1.94621	22	1.45121	0.0768239	0.0645132	-1.12768	0.643595	0.386448
SAN_2259_at	554.7	694.05	693.95	662.05	792.95	812.3	3	3	647.567	755.767	80.4249	81.7356	6.46779	6.62366	0.129352	0.111777	66.196	73.4797	0.102029	0.0942863	1.89493	22	1.23217	1.94328	22	1.17099	0.07132	0.0648855	1.16709	0.642735	0.385432
SAN_1914_at	540.4	694.4	677.6	525	553.2	517.05	3	3	637.467	531.75	84.4808	18.9968	6.4513	6.27575	0.138237	0.0354434	68.4779	65.5492	0.104357	0.116589	-1.93163	22	1.09135	-1.94326	22	1.24818	0.0663881	0.0648881	-1.19881	0.642729	0.385425
SAN_1187_at	716	914.8	920.6	744.35	709.95	750.75	3	3	850.467	735.017	116.488	21.943	6.73914	6.59959	0.143325	0.0300958	76.962	71.3665	0.0928507	0.0830118	-1.90518	22	1.16296	-1.9406	22	1.2511	0.0699106	0.065229	-1.15707	0.641944	0.3845
SAN_1304_s_at	576.85	603.9	596.95	528.55	503.65	475.55	3	3	592.567	502.583	14.0476	26.5161	6.38427	6.21883	0.0238299	0.0528987	57.2051	66.0609	0.0849288	0.12125	-1.78351	22	1.33358	-1.93574	22	2.03824	0.0883057	0.0658545	-1.17904	0.640513	0.382814
SAN_1660_at	19.65	13.95	12.05	31.1	18.25	17.75	3	3	15.2167	22.3667	3.95517	7.56742	2.70087	3.07259	0.250979	0.316077	3.83449	5.59722	0.229443	0.24081	1.82531	22	2.13074	1.93564	22	1.10154	0.0815623	0.0658676	1.46988	0.640484	0.382779
SAN_1692_at	303.75	215.7	212.15	476.65	287.75	269.95	3	3	243.867	344.783	51.8909	114.546	5.48246	5.80904	0.202597	0.311457	45.239	75.6173	0.182491	0.228554	1.98365	22	2.79394	1.93401	22	1.56854	0.0599117	0.066078	1.41382	0.640005	0.382216
SAN_1422_s_at	409.1	266.95	211.8	311.65	454.7	387.45	3	3	295.95	384.6	101.797	71.5676	5.65222	5.94037	0.333961	0.18961	55.5312	67.4545	0.178664	0.186388	1.75739	22	1.47553	1.93303	22	1.08833	0.0927604	0.0662055	1.29954	0.639715	0.381876
SAN_1106_at	878.25	1000.6	996.25	785.7	873.1	873.75	3	3	958.367	844.183	69.4172	50.6491	6.86343	6.73714	0.0740745	0.061112	73.7605	73.6247	0.0784836	0.0816513	-1.89769	22	1.00369	-1.93138	22	1.08235	0.0709381	0.0664198	-1.13526	0.639229	0.381305
SAN_1329_at	1106	1200.4	1231.75	886.15	1100.85	1151.7	3	3	1179.38	1046.23	65.4564	140.948	7.0717	6.94657	0.0562278	0.140124	80.4845	87.4071	0.0686486	0.0887829	-1.94097	22	1.17942	-1.93117	22	1.67261	0.0651813	0.0664476	-1.12727	0.639166	0.381231
SAN_0743_at	18.95	11.8	11.35	20.45	20.2	17.25	3	3	14.0333	19.3	4.2639	1.77975	2.61304	2.95716	0.285381	0.0948968	3.52509	3.48753	0.242579	0.190849	1.83961	22	1.02165	1.93106	22	1.61556	0.0793601	0.0664617	1.3753	0.639134	0.381194
SAN_1804_at	337.7	332.4	307.55	238.85	290.1	274.45	3	3	325.883	267.8	16.0968	26.2642	5.78571	5.58694	0.0500563	0.100138	36.3868	38.9862	0.101277	0.147184	-1.88649	22	1.14798	-1.92697	22	2.11204	0.0724987	0.0669967	-1.21689	0.637927	0.379777
SAN_1864_at	766.15	815.35	799.5	869.8	878.8	928.4	3	3	793.667	892.333	25.1134	31.5571	6.67633	6.79343	0.0318188	0.0350512	64.8726	73.3879	0.0765416	0.0723099	1.74472	22	1.27975	1.92622	22	1.12047	0.0949895	0.0670954	1.12432	0.637705	0.379517
SAN_2419_s_at	676.4	742.5	738.05	425.35	703.15	685.85	3	3	718.983	604.783	36.9453	155.634	6.57694	6.37971	0.0521825	0.283292	64.1186	91.2566	0.0799363	0.158398	-1.77351	22	2.02563	-1.92534	22	3.92656	0.0899885	0.0672104	-1.18883	0.637447	0.379215
SAN_1628_at	463.8	398.9	406	407.95	607.15	546.85	3	3	422.9	520.65	35.5979	102.152	6.04484	6.24137	0.0824119	0.206122	43.0106	79.5938	0.102086	0.144578	1.8714	22	3.42458	1.92327	22	2.00575	0.0746484	0.0674843	1.23114	0.636833	0.378497
SAN_2251_at	397.2	381.7	356.5	407	496.35	466	3	3	378.467	456.45	20.5417	45.4341	5.93514	6.12009	0.0546752	0.101404	37.0601	63.3392	0.100616	0.133075	1.84059	22	2.921	1.92023	22	1.74927	0.0792105	0.0678858	1.20605	0.635937	0.377449
SAN_1537_at	42.05	29.2	25.2	39.4	52.55	46.15	3	3	32.15	46.0333	8.80383	6.57578	3.44662	3.82248	0.263585	0.144231	7.98724	11.0387	0.252373	0.226694	1.76485	22	1.91004	1.91899	22	1.23938	0.0914685	0.0680508	1.43183	0.63557	0.37702
SAN_1704_at	380.05	183.1	169.25	248.7	400.65	345.45	3	3	244.133	331.6	117.911	76.916	5.42724	5.78473	0.446065	0.244039	63.8935	64.6209	0.251887	0.201731	1.66709	22	1.0229	1.91872	22	1.55907	0.109671	0.068087	1.35827	0.63549	0.376926
SAN_2192_at	834.05	954.9	966.6	541.8	892.95	909	3	3	918.517	781.25	73.3838	207.525	6.82056	6.63392	0.0818654	0.293741	73.3606	108.519	0.0779739	0.149795	-1.81506	22	2.1882	-1.91424	22	3.69059	0.0831738	0.0686858	-1.1757	0.634164	0.375379
SAN_0896_at	125.85	144.55	130.75	182.7	177.1	166	3	3	133.717	175.267	9.69656	8.49961	4.894	5.16552	0.0715526	0.0489002	23.7976	35.7886	0.159948	0.186835	1.67448	22	2.26164	1.9121	22	1.36445	0.108195	0.0689735	1.31073	0.63353	0.374641
SAN_0560_at	11.45	6.5	6.45	14.2	10.1	10.15	3	3	8.13333	11.4833	2.87243	2.35284	2.05796	2.42775	0.32914	0.195297	2.34011	2.26719	0.270394	0.199073	1.78082	22	1.06536	1.90754	22	1.84489	0.088757	0.0695895	1.41189	0.63218	0.37307
SAN_1221_at	23.3	10.9	10.2	30.2	19.5	15.35	3	3	14.8	21.6833	7.36953	7.66197	2.61987	3.03646	0.45897	0.343163	4.59599	5.40954	0.283318	0.250675	1.67959	22	1.38536	1.90738	22	1.2774	0.107184	0.069611	1.46509	0.632133	0.373015
SAN_1431_at	1131.35	1306.85	1366.85	1382.25	1472.45	1502.25	3	3	1268.35	1452.32	122.38	62.4821	7.14227	7.28029	0.0988001	0.0434519	94.0166	143.856	0.0741476	0.101519	1.85413	22	2.34124	1.90162	22	1.87457	0.0771756	0.070397	1.14504	0.630424	0.371031
SAN_2424_at	697.65	784.9	756.2	706.2	635.35	606.1	3	3	746.25	649.217	44.4679	51.4705	6.61386	6.47371	0.060233	0.078276	72.2212	59.5114	0.0788533	0.100404	-1.79594	22	1.47275	-1.90146	22	1.6213	0.0862527	0.0704195	-1.14946	0.630375	0.370975
SAN_2026_at	78.35	74.7	68.65	75.65	45.05	41.6	3	3	73.9	54.1	4.89923	18.7424	4.30123	3.954	0.0669287	0.324719	13.9803	13.9699	0.199414	0.246225	-1.73523	22	1.0015	-1.89815	22	1.5246	0.0966898	0.0708747	-1.36599	0.629392	0.369837
SAN_0108_at	131.95	128.35	121.8	219.1	159.4	143.4	3	3	127.367	173.967	5.14595	39.8969	4.84652	5.14219	0.0406525	0.220631	24.5454	38.6949	0.171729	0.208395	1.76141	22	2.48524	1.89649	22	1.47261	0.0920627	0.0711037	1.36587	0.6289	0.369267
SAN_2292_at	753.35	691.8	693.15	810.95	800.5	813.1	3	3	712.767	808.183	35.1527	6.74024	6.56836	6.69477	0.0486563	0.00835799	66.2815	60.1558	0.0826678	0.0809623	1.84636	22	1.21403	1.89218	22	1.04257	0.0783387	0.0717012	1.13387	0.62762	0.367788
SAN_0697_at	648.95	763.65	762.55	508.35	680.55	666.45	3	3	725.05	618.45	65.9068	95.6097	6.58338	6.41868	0.0935527	0.162724	68.197	70.6836	0.0874834	0.122836	-1.87984	22	1.07425	-1.89163	22	1.97153	0.0734381	0.0717785	-1.17237	0.627455	0.367598
SAN_0975_at	217.7	235.15	216.8	277.35	297.75	269.25	3	3	223.217	281.45	10.3444	14.6857	5.40744	5.63906	0.0457598	0.0517027	37.681	40.9077	0.165603	0.134385	1.81352	22	1.1786	1.88108	22	1.51856	0.083418	0.0732622	1.26088	0.624316	0.363983
SAN_0144_at	775.7	867.75	887.1	783.45	714.1	735.3	3	3	843.517	744.283	59.5225	35.537	6.73588	6.61167	0.0719592	0.0473805	65.9116	70.8732	0.0773666	0.0843091	-1.77586	22	1.15622	-1.88007	22	1.18752	0.0895907	0.073406	-1.13333	0.624014	0.363637
SAN_1434_at	588.25	636.05	625.9	599.15	483.55	475.4	3	3	616.733	519.367	25.1839	69.2145	6.42387	6.24694	0.0412535	0.128947	61.1637	71.6379	0.0981655	0.130226	-1.79034	22	1.37183	-1.87916	22	1.75987	0.0871722	0.073535	-1.18747	0.623744	0.363327
SAN_2204_at	650.7	636.5	608.05	637.4	496.5	470.2	3	3	631.75	534.7	21.7181	89.9077	6.4481	6.27271	0.0345773	0.16224	55.8848	74.5495	0.0887798	0.135098	-1.80417	22	1.77952	-1.87911	22	2.31563	0.0849148	0.0735419	-1.1815	0.62373	0.36331
SAN_1666_at	698.4	660.8	653.6	775.15	765.95	744.2	3	3	670.933	761.767	24.0577	15.8934	6.50825	6.63549	0.0355384	0.0209472	56.2321	66.0751	0.0839097	0.0821855	1.81329	22	1.38072	1.87649	22	1.0424	0.0834544	0.0739164	1.13538	0.622948	0.362413
SAN_1893_at	1367.35	1535.15	1631.4	1447.45	1995.8	2135.7	3	3	1511.3	1859.65	133.631	363.765	7.31807	7.5143	0.0896954	0.207806	113.473	305.201	0.0748888	0.164974	1.853	22	7.23415	1.87601	22	4.85284	0.0773449	0.0739859	1.2305	0.622803	0.362247
SAN_0677_at	78.1	51.25	47.65	106.75	76.6	65.8	3	3	59	83.05	16.6387	21.2233	4.05286	4.39857	0.266745	0.247447	14.3469	18.0731	0.23291	0.218465	1.80521	22	1.5869	1.87509	22	1.13661	0.0847468	0.0741167	1.40763	0.622531	0.361935
SAN_1084_at	964.25	903.4	907.5	783.4	1312.3	1283.5	3	3	925.05	1126.4	34.01	297.396	6.8294	7.00018	0.036398	0.291656	68.0599	144.849	0.073406	0.140029	2.17911	22	4.52947	1.87084	22	3.63893	0.0403142	0.0747284	1.21766	0.621262	0.360483
SAN_1512_at	521.7	507.6	497	440.6	447.7	410.8	3	3	508.767	433.033	12.3913	19.5792	6.23179	6.07012	0.0243193	0.0457508	38.0881	60.4902	0.0846921	0.123629	-1.83505	22	2.52227	-1.8686	22	2.13084	0.0800569	0.0750531	-1.17489	0.620592	0.359717
SAN_0015_at	20.5	9.05	8.9	14.1	20.75	18.05	3	3	12.8167	17.6333	6.65438	3.34452	2.46975	2.85729	0.476974	0.195666	4.00327	3.4321	0.304007	0.194016	1.58213	22	1.36054	1.86124	22	2.45524	0.127891	0.076126	1.37581	0.618395	0.35721
SAN_2394_at	17.8	11.45	12.55	24.55	15.55	18.25	3	3	13.9333	19.45	3.3935	4.61844	2.61564	2.94965	0.232814	0.231698	3.2349	4.00085	0.22795	0.212097	1.85716	22	1.52962	1.85804	22	1.15507	0.0767277	0.0765978	1.39593	0.617436	0.356118
SAN_0424_at	1045.4	1259.5	1304.9	805.2	1134.75	1197.55	3	3	1203.27	1045.83	138.588	210.747	7.08817	6.93776	0.119115	0.215316	96.0277	109.823	0.0821807	0.113605	-1.86917	22	1.30795	-1.85795	22	1.91096	0.0749709	0.0766103	-1.15053	0.617411	0.356089
SAN_2210_at	459.2	529.25	495.6	456.6	422.7	383.4	3	3	494.683	420.9	35.034	36.6332	6.20224	6.03985	0.0710533	0.0875635	41.8982	58.6087	0.0829068	0.126854	-1.77385	22	1.95674	-1.85601	22	2.34114	0.0899317	0.0768981	-1.1753	0.616829	0.355427
SAN_1098_at	732.15	814	822.1	694.3	705.3	685.25	3	3	789.417	694.95	49.7595	10.0408	6.66994	6.54377	0.0642341	0.0144393	69.7077	67.1085	0.0830305	0.0836835	-1.69098	22	1.07896	-1.85371	22	1.01579	0.104961	0.0772392	-1.13593	0.61614	0.354645
SAN_1912_at	588.55	731.45	713.25	653.7	539.8	547	3	3	677.75	580.167	77.7836	63.7834	6.51417	6.35943	0.118893	0.106914	62.6703	65.9954	0.0947177	0.109989	-1.85714	22	1.10893	-1.84649	22	1.34846	0.076731	0.0783188	-1.1682	0.613978	0.352194
SAN_1652_at	521.95	379.55	357.7	483.2	511.25	501.85	3	3	419.733	498.767	89.1938	14.2769	6.02542	6.21186	0.203225	0.0287596	55.4207	64.9853	0.12822	0.119351	1.60277	22	1.37495	1.84353	22	1.15414	0.123247	0.0787654	1.18829	0.613091	0.35119
SAN_0576_at	1145.3	1277.75	1341.45	1145.4	1108.15	1129.15	3	3	1254.83	1127.57	100.063	18.6754	7.13259	7.02773	0.0809664	0.0165816	87.8422	70.9873	0.0717881	0.0674898	-1.95176	22	1.53124	-1.84346	22	1.13143	0.0638114	0.0787752	-1.11287	0.613071	0.351168
SAN_0821_at	531.7	492.4	488.05	506.3	398.7	375.2	3	3	504.05	426.733	24.0442	69.9014	6.22193	6.0476	0.0471046	0.158417	40.7346	63.7005	0.0875452	0.138578	-1.77112	22	2.44545	-1.84211	22	2.50566	0.0903961	0.0789795	-1.18118	0.612667	0.350711
SAN_1872_at	32.7	17.45	14.45	25.4	36.85	29.7	3	3	21.5333	30.65	9.78626	5.78381	3.0058	3.41092	0.427587	0.186839	6.68056	7.84738	0.292538	0.24414	1.53219	22	1.37982	1.84154	22	1.43578	0.139732	0.0790669	1.42337	0.612494	0.350516
SAN_2376_at	332.95	226.45	219.4	317.95	372.3	307.95	3	3	259.6	332.733	63.6207	34.6286	5.54047	5.80384	0.232219	0.101599	45.9999	57.8122	0.17065	0.179766	1.71455	22	1.57952	1.84041	22	1.10969	0.100483	0.0792372	1.28172	0.612157	0.350136
SAN_1825_at	371.5	255.3	239.3	346.3	400.25	348	3	3	288.7	364.85	72.1518	30.6691	5.6459	5.8972	0.237468	0.0822138	47.9292	64.4505	0.148192	0.184673	1.64216	22	1.80822	1.83824	22	1.55296	0.114776	0.079568	1.26377	0.611506	0.3494
SAN_1041_at	1343.05	1535.1	1561.55	1346.25	1267.75	1322.3	3	3	1479.9	1312.1	119.251	40.2317	7.29749	7.17907	0.082539	0.0308399	109.627	106.584	0.073259	0.084189	-1.90085	22	1.05791	-1.83799	22	1.32066	0.0705032	0.0796071	-1.12789	0.611429	0.349313
SAN_1330_at	558.7	568.4	552.05	467.85	485.25	471.85	3	3	559.717	474.983	8.22228	9.11336	6.32736	6.16316	0.0146715	0.0191054	47.394	58.6565	0.0922683	0.124253	-1.94618	22	1.53174	-1.83766	22	1.81346	0.0645175	0.0796575	-1.17839	0.61133	0.349202
SAN_0658_at	292.3	200.8	180.95	358.8	280.55	241.95	3	3	224.683	293.767	59.3929	59.5356	5.39277	5.66942	0.252253	0.199037	45.1029	52.4698	0.203019	0.163983	1.72936	22	1.35335	1.83607	22	1.53277	0.0977527	0.0799005	1.30747	0.610853	0.348664
SAN_1739_at	1262.25	1119.3	1158.5	1141	1438.75	1493	3	3	1180.02	1357.58	73.8641	189.518	7.072	7.20658	0.0618972	0.145734	82.4541	143.423	0.069495	0.106382	1.85906	22	3.02562	1.83444	22	2.34329	0.076447	0.0801505	1.15048	0.610363	0.348112
SAN_1379_at	7.25	5.05	6.5	8.65	8.65	9.85	3	3	6.26667	9.05	1.11841	0.69282	1.82406	2.20086	0.185473	0.0750048	1.75128	1.75159	0.290079	0.207864	1.94633	22	1.00036	1.8288	22	1.9475	0.0644973	0.08102	1.44415	0.60867	0.346208
SAN_1391_at	217.45	189.95	176.25	369.6	229.75	200.6	3	3	194.55	266.65	20.9817	90.3408	5.26688	5.55024	0.106468	0.320909	33.4884	53.5852	0.180752	0.199302	1.97631	22	2.56036	1.82414	22	1.21579	0.0607909	0.0817441	1.3706	0.607271	0.344638
SAN_1161_at	170.75	48.3	42.55	80.7	31.5	26.95	3	3	87.2	46.3833	72.4135	29.8061	4.2561	3.71157	0.768269	0.593327	35.5433	16.6752	0.385899	0.344299	-1.8007	22	4.5433	-1.82371	22	1.25625	0.0854759	0.0818111	-1.87999	0.607142	0.344493
SAN_2404_s_at	1070.05	377.85	382.2	611.55	285.85	260.85	3	3	610.033	386.083	398.392	195.66	6.2853	5.87847	0.597723	0.467756	180.727	103.394	0.273575	0.272951	-1.86296	22	3.05533	-1.82339	22	1.00458	0.0758742	0.0818625	-1.58006	0.607043	0.344382
SAN_0290_at	180.65	152	137.9	195.4	208.8	201.7	3	3	156.85	201.967	21.7838	6.70398	5.04899	5.30774	0.136756	0.0331744	28.1572	37.196	0.166707	0.18066	1.67506	22	1.74506	1.8231	22	1.1744	0.108079	0.0819077	1.28764	0.606956	0.344285
SAN_1336_at	56.65	38.4	35.2	46.45	67.7	65.7	3	3	43.4167	59.95	11.5716	11.734	3.74867	4.07952	0.253375	0.209374	10.9974	13.1136	0.231669	0.2136	1.67322	22	1.42188	1.81859	22	1.17635	0.108445	0.0826156	1.38081	0.6056	0.342766
SAN_0833_at	286.5	244.05	224.9	372.05	312.55	280	3	3	251.817	321.533	31.5259	46.6779	5.52359	5.76619	0.123152	0.143326	41.3324	57.1306	0.152985	0.173463	1.71246	22	1.91055	1.81681	22	1.28562	0.100874	0.0828968	1.27685	0.605064	0.342166
SAN_1351_at	347.2	357.1	347.35	328.75	290.9	252.7	3	3	350.55	290.783	5.67296	38.0251	5.85942	5.66683	0.0161089	0.131655	32.7296	48.7434	0.104713	0.150828	-1.76315	22	2.21795	-1.81673	22	2.07473	0.0917613	0.0829093	-1.20554	0.60504	0.34214
SAN_0005_s_at	1175.85	1105.5	1115.6	1154.3	1351.45	1317.1	3	3	1132.32	1274.28	38.0377	105.318	7.03165	7.14779	0.0333053	0.0845919	82.5584	106.812	0.0699322	0.0861431	1.82145	22	1.67384	1.813	22	1.51735	0.0821654	0.0835008	1.12538	0.603917	0.340886
SAN_2124_at	5.95	6.05	6.15	9.8	7.05	9.95	3	3	6.05	8.93333	0.1	1.63274	1.79997	2.17766	0.0165306	0.194686	1.66277	1.86873	0.281054	0.226306	1.99652	22	1.26308	1.81295	22	1.54236	0.0583988	0.0835082	1.47658	0.603903	0.34087
SAN_2322_at	384.05	388.95	367.15	366.8	291.55	280.7	3	3	380.05	313.017	11.4372	46.8926	5.94	5.7391	0.0303121	0.144758	35.7857	53.7867	0.0989919	0.164496	-1.79719	22	2.25908	-1.81241	22	2.76129	0.0860474	0.0835933	-1.21415	0.603742	0.34069
SAN_1238_at	692.95	655.55	606.4	608.9	561.5	517.3	3	3	651.633	562.567	43.4077	45.8093	6.47799	6.3303	0.0670231	0.081516	58.3174	65.1826	0.0908903	0.108165	-1.76382	22	1.2493	-1.81066	22	1.41625	0.0916468	0.0838738	-1.15832	0.603213	0.340099
SAN_0372_at	236.65	230.6	212.4	217.5	163.5	142.75	3	3	226.55	174.583	12.6221	38.5878	5.42191	5.1467	0.0564472	0.214939	39.4814	37.9706	0.16632	0.204338	-1.64318	22	1.08116	-1.80924	22	1.50942	0.114563	0.0841007	-1.29766	0.602785	0.339623
SAN_2333_at	1128.7	1101.45	1116.8	1224.9	1232.4	1258.3	3	3	1115.65	1238.53	13.6614	17.5244	7.01714	7.12162	0.0122553	0.0141042	82.8321	89.8866	0.0711254	0.0704126	1.74127	22	1.17759	1.80803	22	1.02035	0.0956035	0.0842935	1.11015	0.602423	0.339219
SAN_2468_s_at	308.95	237.9	217.5	352.8	326.05	292.05	3	3	254.783	323.633	48.0058	30.447	5.52908	5.77663	0.182354	0.0949185	42.9813	55.612	0.164576	0.170865	1.69667	22	1.67408	1.80737	22	1.07789	0.103865	0.0844005	1.27023	0.602221	0.338995
SAN_1648_at	148.1	164.25	155	178.55	226.05	200	3	3	155.783	201.533	8.10345	23.7871	5.04757	5.30131	0.0518752	0.117972	26.2322	38.4717	0.15682	0.186007	1.70177	22	2.15086	1.80647	22	1.40688	0.102889	0.0845439	1.29368	0.601953	0.338696
SAN_1855_at	834.35	948.85	950	882.65	777.15	762.3	3	3	911.067	807.367	66.4411	65.6187	6.81279	6.69163	0.0745981	0.0796498	68.9807	64.5618	0.0752961	0.0885003	-1.90107	22	1.14157	-1.80594	22	1.38148	0.0704731	0.0846292	-1.12844	0.601793	0.338518
SAN_1545_at	1517.3	1472.4	1513.25	1504.85	1819.95	1967.15	3	3	1500.98	1763.98	24.8366	236.177	7.31378	7.46912	0.0166251	0.137816	99.0991	229.058	0.0643157	0.134533	1.82521	22	5.3426	1.80427	22	4.37548	0.0815776	0.0848987	1.17522	0.601289	0.337957
SAN_1160_at	254.55	84.8	72.05	129.1	56.3	53.6	3	3	137.133	79.6667	101.885	42.8318	4.75238	4.29094	0.686511	0.493937	49.0486	23.4542	0.345088	0.27816	-1.83077	22	4.37334	-1.80319	22	1.53911	0.0807144	0.085074	-1.72134	0.600961	0.337593
SAN_2181_at	47.25	46.65	42.85	58.15	63.35	61.65	3	3	45.5833	61.05	2.38607	2.65141	3.81861	4.11106	0.0531307	0.0437641	10.8735	12.5966	0.207576	0.190186	1.60987	22	1.34204	1.79923	22	1.19124	0.121684	0.0857156	1.33931	0.599769	0.336269
SAN_1309_at	775.9	829.45	826.05	510.2	793.55	795.7	3	3	810.467	699.817	29.9838	164.216	6.69715	6.53018	0.0374026	0.255808	65.4072	96.7223	0.0777584	0.14094	-1.64139	22	2.18677	-1.79661	22	3.28527	0.114937	0.0861427	-1.15811	0.598978	0.335392
SAN_1130_at	589.65	619.4	613.35	578.7	520.45	461.65	3	3	607.467	520.267	15.7234	58.5252	6.40907	6.2501	0.0260514	0.113059	59.9515	70.8805	0.0886978	0.125329	-1.62693	22	1.39783	-1.79338	22	1.99653	0.117992	0.0866714	-1.16761	0.598005	0.334313
SAN_1224_at	610.6	684.15	675.55	860.75	711.4	693.95	3	3	656.767	755.367	40.2121	91.6808	6.48605	6.62248	0.062335	0.11785	62.0539	75.7346	0.0909407	0.0957314	1.74425	22	1.48953	1.78964	22	1.10813	0.0950727	0.0872881	1.15013	0.596875	0.333064
SAN_2031_at	223.3	226.45	206.25	214.25	149.85	130.9	3	3	218.667	165	10.8679	43.6915	5.38671	5.08374	0.0503902	0.254576	34.901	38.8846	0.177731	0.234014	-1.779	22	1.24131	-1.78579	22	1.73365	0.0890613	0.0879264	-1.32525	0.595712	0.33178
SAN_0613_at	895.2	1077.65	1107.5	769.15	940.6	997.15	3	3	1026.78	902.3	114.928	118.727	6.92982	6.7989	0.115789	0.1362	90.5124	83.0873	0.0881726	0.0915464	-1.75485	22	1.18672	-1.78398	22	1.07799	0.0932029	0.0882281	-1.13796	0.595165	0.331176
SAN_1760_at	1122.5	1247.7	1284.15	1230.55	1004.5	1050.6	3	3	1218.12	1095.22	84.7883	119.447	7.10341	6.99486	0.070842	0.10662	85.541	89.2742	0.0692138	0.0796181	-1.72167	22	1.08919	-1.78215	22	1.32324	0.0991629	0.088534	-1.11222	0.594612	0.330566
SAN_1600_at	175.85	149.8	136.95	310	169.7	165.95	3	3	154.2	215.217	19.8198	82.1062	5.03285	5.32743	0.12666	0.354503	27.127	51.8636	0.164988	0.234215	1.80565	22	3.6553	1.78095	22	2.01523	0.0846759	0.0887345	1.3957	0.59425	0.330167
SAN_0492_at	606.9	527.1	530.6	575.7	686.75	674.25	3	3	554.867	645.567	45.0962	60.8282	6.31659	6.46705	0.0795496	0.0969683	48.781	58.043	0.104018	0.103508	2.07199	22	1.41579	1.77598	22	1.00988	0.0501907	0.0895704	1.16346	0.592749	0.328516
SAN_0518_at	296.15	648.75	634.7	268.9	439.55	415.3	3	3	526.533	374.583	199.641	92.3241	6.20636	5.90303	0.446561	0.268836	94.7963	74.389	0.205406	0.21425	-2.18412	22	1.62392	-1.77008	22	1.08797	0.0398982	0.0905722	-1.40565	0.590964	0.326557
SAN_0645_at	467	514.35	501.05	481.6	406.65	384.6	3	3	494.133	424.283	24.421	50.8473	6.20198	6.04576	0.0499431	0.117124	40.076	60.8169	0.0818783	0.129145	-1.66109	22	2.30292	-1.76953	22	2.48783	0.110882	0.090666	-1.16463	0.590798	0.326375
SAN_0132_at	1214.25	1176.1	1230.7	1214	1000.1	1068.8	3	3	1207.02	1094.3	28.0095	109.206	7.09573	6.99461	0.0233074	0.0984945	76.6166	86.5475	0.0612615	0.0777897	-1.68903	22	1.27604	-1.76883	22	1.61239	0.10534	0.0907863	-1.103	0.590585	0.326141
SAN_1646_s_at	154.75	150.05	148.8	165.6	213.05	206.35	3	3	151.2	195	3.13728	25.6806	5.01846	5.26689	0.0206498	0.137174	24.9448	35.0541	0.158353	0.185477	1.7633	22	1.97478	1.76437	22	1.37192	0.0917352	0.0915513	1.28968	0.589236	0.324664
SAN_0699_at	72.15	90	79.2	50.15	69.45	61.7	3	3	80.45	60.4333	8.99041	9.71215	4.38351	4.09264	0.110982	0.164807	16.3649	12.8309	0.204142	0.199786	-1.6672	22	1.62671	-1.76381	22	1.04408	0.109649	0.0916484	-1.33122	0.589065	0.324477
SAN_1195_at	697	893.9	929.45	782.7	689.3	716.15	3	3	840.117	729.383	125.211	48.0857	6.72566	6.59077	0.15613	0.0651969	81.2561	73.0031	0.0980861	0.0891298	-1.75583	22	1.23888	-1.7628	22	1.21107	0.0930324	0.0918231	-1.15182	0.588759	0.324142
SAN_0066_at	1321.15	929.55	941.45	1091.6	825.75	805.35	3	3	1064.05	907.567	222.735	159.704	6.95613	6.80099	0.199401	0.168828	123.866	95.0076	0.115637	0.0996799	-1.73623	22	1.69977	-1.76005	22	1.34578	0.0965092	0.0922986	-1.17242	0.587927	0.323233
SAN_0427_at	873.7	1055.15	1101.55	577.4	962.75	1046.4	3	3	1010.13	862.183	120.411	250.151	6.91288	6.72715	0.123263	0.321934	90.8526	126.643	0.0910393	0.158651	-1.64414	22	1.94306	-1.75875	22	3.03688	0.114363	0.0925231	-1.1716	0.587535	0.322806
SAN_1163_at	458.4	234.2	219.4	332.5	173.7	152.25	3	3	304	219.483	133.919	98.4612	5.65827	5.32983	0.407882	0.418154	67.5218	58.1844	0.204669	0.250643	-1.64235	22	1.34671	-1.758	22	1.49972	0.114735	0.0926536	-1.38507	0.587308	0.322558
SAN_0951_at	473.55	503.15	489.7	422.25	423.45	422.25	3	3	488.8	422.65	14.8205	0.69282	6.19165	6.04654	0.0303724	0.00163846	39.8313	56.5747	0.0815257	0.117787	-1.65596	22	2.01741	-1.75447	22	2.0874	0.111927	0.0932707	-1.15651	0.586237	0.32139
SAN_1998_at	76.5	47.15	42.8	95.3	68.7	62.4	3	3	55.4833	75.4667	18.3305	17.4626	3.98239	4.30678	0.311142	0.221993	13.9055	15.9066	0.246549	0.204455	1.63823	22	1.30852	1.75422	22	1.45416	0.115598	0.093313	1.36017	0.586163	0.32131
SAN_0867_at	647.8	653.45	631.15	633.35	530.55	508.9	3	3	644.133	557.6	11.5934	66.4886	6.4678	6.31906	0.0180696	0.116164	57.5885	69.5686	0.0857725	0.119246	-1.65958	22	1.45934	-1.75381	22	1.9328	0.111187	0.0933862	-1.15519	0.586037	0.321172
SAN_0020_at	824.25	885.7	881.7	992.55	914.45	949.25	3	3	863.883	952.083	34.3817	39.127	6.7609	6.85809	0.040271	0.0410308	58.8292	61.2342	0.0700423	0.0658954	1.79906	22	1.08343	1.75046	22	1.12982	0.0857426	0.0939737	1.1021	0.585023	0.320069
SAN_1668_at	163.75	141.95	129.35	262.25	177.45	149.25	3	3	145.017	196.317	17.4038	58.8151	4.97211	5.2512	0.118787	0.288749	25.6606	41.9029	0.170615	0.217445	1.80834	22	2.66658	1.74897	22	1.6243	0.0842437	0.0942366	1.35375	0.584571	0.319577
SAN_2291_at	21.25	8.45	9.1	26.45	14.4	14.1	3	3	12.9333	18.3167	7.20977	7.04527	2.46627	2.86289	0.512375	0.357278	4.20815	4.48135	0.31575	0.234027	1.51676	22	1.13406	1.74791	22	1.82036	0.143566	0.0944243	1.41624	0.584249	0.319227
SAN_1223_at	314.55	312.4	295.1	419.55	370.35	349	3	3	307.35	379.633	10.6631	36.1796	5.72758	5.93623	0.0350399	0.0939689	36.4147	62.9853	0.109254	0.175729	1.72084	22	2.99176	1.74654	22	2.58707	0.0993156	0.094667	1.23518	0.583834	0.318776
SAN_1671_at	1055.95	1044.25	1071.7	946.6	962.45	961.35	3	3	1057.3	956.8	13.7747	8.85056	6.96342	6.86357	0.0130167	0.00927471	78.151	61.4473	0.0768195	0.0632429	-1.75095	22	1.61757	-1.73811	22	1.47543	0.093887	0.09617	-1.10504	0.581279	0.316006
SAN_1844_at	487.8	550.3	526.7	465.55	436.9	423.2	3	3	521.6	441.883	31.5606	21.6103	6.25567	6.09026	0.0610224	0.048555	42.4018	59.6633	0.103982	0.128539	-1.88636	22	1.97991	-1.73288	22	1.52811	0.0725168	0.0971147	-1.1804	0.579691	0.314289
SAN_2138_at	339.25	151.7	146.8	272.2	269.2	255.65	3	3	212.583	265.683	109.724	8.81764	5.27924	5.58193	0.474433	0.0334784	58.5364	38.546	0.266813	0.143045	1.31224	22	2.30618	1.73181	22	3.47911	0.202967	0.0973088	1.24978	0.579366	0.313938
SAN_1799_at	311.7	464.75	449.75	440.55	523.45	493.7	3	3	408.733	485.9	84.3674	41.9968	5.99741	6.18346	0.221764	0.0876791	54.0493	64.4864	0.13534	0.128067	1.58847	22	1.42349	1.7295	22	1.1168	0.126449	0.0977282	1.18879	0.578666	0.313182
SAN_2282_s_at	9.45	6.4	5.8	10.4	13.85	7.15	3	3	7.21667	10.4667	1.95725	3.3505	1.95339	2.3124	0.258156	0.331566	1.99817	2.40801	0.272532	0.234785	1.79898	22	1.45229	1.72864	22	1.34739	0.0857563	0.0978839	1.45035	0.578406	0.312903
SAN_1715_at	403.8	356.95	338.55	612.5	398.1	371.4	3	3	366.433	460.667	33.6428	132.167	5.90106	6.10718	0.090437	0.271022	36.7136	82.0018	0.114908	0.171921	1.81664	22	4.98877	1.72643	22	2.23848	0.0829226	0.0982887	1.25716	0.577734	0.312178
SAN_0405_at	1593.9	1737.25	1855.9	1189.85	1607.1	1723.25	3	3	1729.02	1506.73	131.194	280.507	7.45337	7.30525	0.0763128	0.196815	125.789	195.024	0.0711257	0.130756	-1.659	22	2.40379	-1.72367	22	3.37965	0.111307	0.0987944	-1.14753	0.576897	0.311277
SAN_1544_at	604.15	729.15	730	629.1	595.9	572.35	3	3	687.767	599.117	72.4154	28.5114	6.52958	6.3947	0.108913	0.0474397	67.1123	64.0521	0.0890365	0.102202	-1.65508	22	1.09784	-1.72351	22	1.3176	0.112105	0.0988242	-1.14797	0.576847	0.311224
SAN_0582_at	2.15	2.45	5.6	3.75	6.1	8.2	3	3	3.4	6.01667	1.91115	2.22617	1.12811	1.74473	0.519115	0.395043	1.62414	1.72754	0.529713	0.321862	1.91141	22	1.13139	1.72307	22	2.70859	0.0690658	0.098904	1.76961	0.576716	0.311082
SAN_1327_at	899.2	1085.3	1114.25	824.35	934.25	993.9	3	3	1032.92	917.5	116.703	86.0071	6.93568	6.81866	0.116946	0.0952868	91.3514	69.789	0.0892891	0.0765942	-1.73894	22	1.71339	-1.72301	22	1.35895	0.0960207	0.098916	-1.12579	0.576696	0.311061
SAN_0778_at	982.4	1045.15	1060.1	919.95	931.75	950.65	3	3	1029.22	934.117	41.2277	15.4862	6.93601	6.83951	0.0404757	0.0165494	78.7591	57.0556	0.0759773	0.0603768	-1.69369	22	1.90548	-1.72233	22	1.58354	0.104438	0.0990417	-1.10181	0.576488	0.310838
SAN_0834_at	197.9	189.55	180	276.25	238.55	212.75	3	3	189.15	242.517	8.9567	31.9353	5.24179	5.48533	0.0474673	0.130926	33.3818	41.055	0.176442	0.169918	1.74688	22	1.51255	1.72206	22	1.07827	0.0946065	0.0990911	1.28214	0.576407	0.31075
SAN_1576_at	223	261.65	252.05	183.5	212.05	186.75	3	3	245.567	194.1	20.1241	15.6299	5.50127	5.26627	0.0836064	0.0789109	40.0935	34.7402	0.153142	0.180148	-1.68033	22	1.33193	-1.72147	22	1.38378	0.107038	0.0991995	-1.26516	0.576229	0.310558
SAN_1663_at	232.8	253.9	237.2	215.25	191.45	162.45	3	3	241.3	189.717	11.1315	26.4426	5.48534	5.23893	0.0456564	0.14137	38.74	36.4605	0.160955	0.189023	-1.67944	22	1.12895	-1.71909	22	1.37917	0.107214	0.0996387	-1.2719	0.575507	0.309783
SAN_1000_s_at	1045.2	1177.35	1198.6	984.9	1040.6	1067.1	3	3	1140.38	1030.87	83.1131	41.9555	7.0373	6.9376	0.0744412	0.0409967	88.5995	66.7679	0.0728839	0.0693103	-1.70982	22	1.76087	-1.71694	22	1.10578	0.101368	0.100039	-1.10624	0.574852	0.309079
SAN_1116_at	309.25	313.7	290.4	251.8	262.45	246.8	3	3	304.45	253.683	12.3694	7.99317	5.71795	5.53576	0.0410605	0.0313539	36.6819	39.0422	0.109045	0.148617	-1.64138	22	1.13283	-1.71194	22	1.85748	0.114938	0.10097	-1.20012	0.573336	0.307454
SAN_1522_at	880.9	850.8	881.1	865.2	731.45	748.95	3	3	870.933	781.867	17.4363	72.6973	6.76943	6.65889	0.0201386	0.0909022	56.8793	69.1595	0.0652581	0.0908671	-1.7228	22	1.47841	-1.71148	22	1.93885	0.0989543	0.101057	-1.11392	0.573193	0.307302
SAN_1162_at	185.75	56.85	53.5	112.3	34.65	31.1	3	3	98.7	59.35	75.4061	45.8904	4.41483	3.90123	0.701764	0.712149	37.905	22.9195	0.363933	0.371769	-1.53867	22	2.73516	-1.70994	22	1.04353	0.138144	0.101346	-1.66302	0.572726	0.306801
SAN_0025_at	947.5	1247.05	1288.4	1001.65	1023.15	1046.8	3	3	1160.98	1023.87	186.034	22.5835	7.04784	6.93118	0.16881	0.0220496	108.258	64.296	0.0974378	0.0669464	-1.88619	22	2.83498	-1.7092	22	2.11837	0.0725405	0.101484	-1.13392	0.572502	0.306562
SAN_0460_at	667.1	725.4	686.35	749.4	817.5	768.3	3	3	692.95	778.4	29.7051	35.1555	6.54035	6.65657	0.0426046	0.0447927	65.3197	64.5752	0.0821096	0.0844678	1.61134	22	1.02319	1.70879	22	1.05827	0.12136	0.101562	1.12331	0.572377	0.306428
SAN_1348_at	518.9	486.7	495.4	325.95	479.8	478.1	3	3	500.333	427.95	16.6572	88.3387	6.21491	6.04331	0.0330806	0.222201	40.2414	67.2798	0.0821226	0.153603	-1.59921	22	2.79527	-1.70639	22	3.49843	0.124038	0.102015	-1.16914	0.571647	0.305648
SAN_2448_at	29.25	15.45	15.4	37.15	24.9	22.1	3	3	20.0333	28.05	7.98191	8.00422	2.94929	3.30847	0.369445	0.272051	5.63521	7.01809	0.272174	0.244597	1.54272	22	1.55102	1.70011	22	1.23821	0.137161	0.103206	1.40017	0.569741	0.303613
SAN_2116_at	8.05	7.6	4.4	11.2	8	9.1	3	3	6.68333	9.43333	1.99018	1.62583	1.86514	2.23454	0.333396	0.169767	1.87052	1.96031	0.310368	0.214943	1.75791	22	1.0983	1.69476	22	2.08501	0.0926702	0.104231	1.41147	0.568114	0.30188
SAN_2423_s_at	363.1	161.55	152.2	115.75	170.45	159.5	3	3	225.617	148.567	119.156	28.9426	5.3349	4.98731	0.485701	0.206953	63.5462	34.0358	0.274777	0.225641	-1.85129	22	3.48585	-1.69327	22	1.48294	0.0775986	0.104518	-1.51862	0.567661	0.301398
SAN_0871_at	1.2	0.15	1.25	1.1	1.6	2.75	3	3	0.866667	1.81667	0.621155	0.846069	-0.497218	0.525638	1.21252	0.460672	0.887228	0.948991	0.905191	0.52599	1.26657	22	1.14407	1.69224	22	2.9616	0.218555	0.104716	2.09615	0.567349	0.301067
SAN_0041_at	4.7	5.5	5.7	5.9	9.7	8.4	3	3	5.3	8	0.52915	1.93132	1.66426	2.05844	0.102628	0.25583	1.51925	1.82879	0.310831	0.257576	1.96698	22	1.44901	1.69126	22	1.45625	0.0619229	0.104906	1.50943	0.56705	0.300749
SAN_0197_at	662.9	547.35	546.1	607.25	702.25	684.8	3	3	585.45	664.767	67.0766	50.5693	6.36817	6.49745	0.111249	0.077679	61.6244	57.7325	0.0971661	0.0910363	1.6269	22	1.13937	1.68172	22	1.1392	0.117997	0.106765	1.13548	0.564149	0.297674
SAN_0162_at	1853.4	1409.15	1474.6	1707.75	1838.85	2030.85	3	3	1579.05	1859.15	239.837	162.504	7.35722	7.52535	0.146873	0.0869474	141.711	268.099	0.0881739	0.14911	1.59984	22	3.57918	1.68102	22	2.85978	0.123899	0.106904	1.17739	0.563935	0.297447
SAN_1979_at	1315.35	1597.85	1716	1231.6	1344.5	1493.85	3	3	1543.07	1356.65	205.867	131.547	7.33534	7.20965	0.137623	0.0966553	131.583	130.94	0.086531	0.0963972	-1.73937	22	1.00985	-1.68058	22	1.24104	0.0959448	0.10699	-1.13741	0.563802	0.297306
SAN_1099_at	889.05	866.35	922.95	943.15	998.8	987.5	3	3	892.783	976.483	28.4841	29.4152	6.79401	6.88365	0.0318184	0.0303524	61.4335	64.3232	0.0666282	0.0640262	1.62988	22	1.09629	1.68034	22	1.08293	0.117363	0.107036	1.09375	0.56373	0.29723
SAN_1814_at	40.1	64.9	56.85	62.5	77.15	73.35	3	3	53.95	71	12.6518	7.60247	3.96821	4.25872	0.248724	0.109941	12.4608	14.1125	0.235541	0.185559	1.56862	22	1.28266	1.67806	22	1.61127	0.131009	0.107486	1.31603	0.563036	0.296497
SAN_0088_at	118.55	93.7	85.05	148.95	129.75	115.15	3	3	99.1	131.283	17.3906	16.9521	4.58622	4.87182	0.170785	0.1288	21.6294	26.5809	0.20573	0.211327	1.62663	22	1.51026	1.67722	22	1.05515	0.118056	0.107652	1.32476	0.562781	0.296227
SAN_0244_at	918.45	882.75	874.6	707.35	857.1	842.55	3	3	891.933	802.333	23.3229	82.5791	6.79317	6.68384	0.0259841	0.106271	60.813	70.2202	0.0660096	0.0918351	-1.67065	22	1.33331	-1.67432	22	1.93555	0.108958	0.108226	-1.11167	0.561899	0.295296
SAN_2469_s_at	225.55	169.85	149.4	270.75	229.05	200.5	3	3	181.6	233.433	39.4113	35.3295	5.18669	5.44532	0.210782	0.150514	34.4426	42.4551	0.194412	0.183951	1.6422	22	1.51938	1.67365	22	1.11698	0.114767	0.108359	1.28543	0.561696	0.295081
SAN_2185_at	329.8	326.45	320.7	376.15	225.6	216.95	3	3	325.65	272.9	4.60245	89.5217	5.78576	5.57614	0.0141594	0.307065	35.328	54.0445	0.0957626	0.194668	-1.41506	22	2.34026	-1.67353	22	4.13233	0.171052	0.108384	-1.19329	0.561658	0.295041
SAN_2222_at	689.05	749.35	714.6	625.4	654.05	626.95	3	3	717.667	635.467	30.2667	16.1123	6.57541	6.45415	0.0420678	0.0251767	61.4274	55.3048	0.0796074	0.097042	-1.7225	22	1.23367	-1.6734	22	1.48598	0.0990089	0.108409	-1.12935	0.56162	0.295001
SAN_1892_at	1264.65	1493.35	1544.45	1389.95	1740.55	1871.4	3	3	1434.15	1667.3	148.998	248.943	7.26458	7.41114	0.107014	0.155085	112.838	210.211	0.0790464	0.129685	1.69262	22	3.47056	1.67138	22	2.69164	0.104644	0.108812	1.16257	0.561004	0.294351
SAN_1241_at	45.45	36.4	33.3	53.3	50.95	47.9	3	3	38.3833	50.7167	6.31315	2.70755	3.63891	3.9253	0.160199	0.0536259	8.54713	11.0908	0.211251	0.210126	1.52563	22	1.68377	1.66477	22	1.01074	0.141352	0.110137	1.32132	0.558994	0.292235
SAN_0034_at	1026.95	471.6	446.6	698.55	355.3	366.7	3	3	648.383	473.517	328.087	194.968	6.39738	6.10884	0.465824	0.381524	150.781	103.604	0.218034	0.206543	-1.65557	22	2.11805	-1.66407	22	1.11436	0.112004	0.110279	-1.36929	0.55878	0.292011
SAN_0181_at	201.65	254.1	236.4	188.35	180.3	172.45	3	3	230.717	180.367	26.6829	7.95021	5.4366	5.19434	0.118281	0.044098	41.0386	35.5109	0.168623	0.18755	-1.60695	22	1.33556	-1.66368	22	1.23709	0.122323	0.110359	-1.27915	0.55866	0.291885
SAN_2410_at	486.85	526.8	517.85	437.6	454	424.7	3	3	510.5	438.767	20.9647	14.6848	6.23482	6.0836	0.0414806	0.033416	38.6191	58.9466	0.0918698	0.127881	-1.76308	22	2.32977	-1.66347	22	1.93761	0.0917738	0.110399	-1.16349	0.558599	0.291821
SAN_0242_at	826.55	811.9	805.05	630.35	781	766.9	3	3	814.5	726.083	10.9833	83.2067	6.70251	6.58307	0.0134551	0.118817	62.9857	78.0735	0.0748592	0.0994376	-1.52665	22	1.53647	-1.66218	22	1.76446	0.141099	0.11066	-1.12177	0.558206	0.291408
SAN_0633_at	949.95	990.7	993.9	863.7	890.4	900.2	3	3	978.183	884.767	24.5031	18.8908	6.88549	6.78517	0.0252326	0.0214476	66.5176	70.8611	0.0715038	0.0764476	-1.6648	22	1.13486	-1.65989	22	1.14306	0.110131	0.111125	-1.10558	0.557509	0.290676
SAN_0166_at	660.4	280.15	252.35	826.95	398.6	370.5	3	3	397.633	532.017	227.987	255.806	5.88633	6.20685	0.527851	0.443953	104.927	127.327	0.247042	0.225827	1.41074	22	1.47252	1.65866	22	1.19671	0.172305	0.111376	1.33796	0.557134	0.290282
SAN_2197_s_at	70.65	69.3	62.6	78.2	104.15	87.1	3	3	67.5167	89.8167	4.31113	13.1866	4.21098	4.49072	0.0649941	0.144739	13.8708	18.3508	0.21339	0.200317	1.6791	22	1.7503	1.65545	22	1.13479	0.107282	0.11203	1.33029	0.556158	0.289259
SAN_0256_s_at	143.85	84.35	83.05	84	73.85	68.4	3	3	103.75	75.4167	34.7337	7.91712	4.60773	4.31941	0.312768	0.103818	25.1404	14.2328	0.235763	0.18865	-1.6987	22	3.12005	-1.65388	22	1.56184	0.103476	0.112351	-1.37569	0.55568	0.288759
SAN_1164_at	404.9	179.8	159	267.9	132.25	102.65	3	3	247.9	167.6	136.363	88.1142	5.42146	5.03554	0.507914	0.497117	70.2001	50.1745	0.272456	0.298841	-1.61186	22	1.95753	-1.6529	22	1.20306	0.121246	0.112552	-1.47912	0.555382	0.288447
SAN_0183_at	22.65	19.95	18.8	23.25	28.55	32.9	3	3	20.4667	28.2333	1.97632	4.83279	3.01575	3.33048	0.0951711	0.17455	4.69323	6.61195	0.235234	0.231539	1.65908	22	1.98479	1.65156	22	1.03217	0.111291	0.112828	1.37948	0.554975	0.28802
SAN_2060_at	46.3	64.05	59.9	58.2	94.45	77.1	3	3	56.75	76.5833	9.2848	18.1305	4.02916	4.31902	0.171331	0.243144	12.2782	16.2941	0.22237	0.208095	1.68375	22	1.76112	1.64849	22	1.1419	0.106368	0.113462	1.34949	0.554039	0.287043
SAN_2290_at	16.95	12.7	11.8	26.85	19.95	12.4	3	3	13.8167	19.7333	2.75061	7.22744	2.61332	2.93373	0.19144	0.389706	3.15582	4.79913	0.223987	0.251335	1.78419	22	2.31261	1.64843	22	1.2591	0.0881929	0.113472	1.42823	0.554024	0.287027
SAN_1070_at	4.8	3.2	4.35	6.1	6.75	6.1	3	3	4.11667	6.31667	0.825126	0.375278	1.40065	1.84204	0.211486	0.0584589	1.4926	1.49871	0.390556	0.250217	1.80151	22	1.00821	1.64825	22	2.4363	0.0853451	0.113511	1.53441	0.553967	0.286967
SAN_0035_at	1220.35	487.45	456.4	791.35	367.75	354.25	3	3	721.4	504.45	432.382	248.554	6.47315	6.15038	0.549823	0.453627	194.57	124.41	0.24957	0.231928	-1.62709	22	2.4459	-1.64089	22	1.15792	0.117957	0.11504	-1.43007	0.55173	0.284633
SAN_0849_at	728	638.05	611.25	737.8	764.15	721	3	3	659.1	740.983	61.1553	21.7504	6.48807	6.60769	0.0910935	0.0292702	61.8496	71.4366	0.0941968	0.0843314	1.50095	22	1.33404	1.63871	22	1.24765	0.147586	0.115498	1.12424	0.551064	0.28394
SAN_1720_at	990.2	1058.2	1077.95	1104.1	1155.7	1185.55	3	3	1042.12	1148.45	46.0328	41.2062	6.94835	7.04574	0.0446521	0.0360615	79.3971	75.6327	0.0771423	0.0686584	1.67958	22	1.10202	1.63337	22	1.2624	0.107186	0.116623	1.10204	0.54944	0.282251
SAN_2085_at	572.95	566.9	568.05	465.6	511.65	496.15	3	3	569.3	491.133	3.21286	23.4313	6.3444	6.19595	0.00563571	0.0480975	50.1092	64.8055	0.0946924	0.125809	-1.65272	22	1.67258	-1.63289	22	1.76519	0.11259	0.116723	-1.15916	0.549296	0.282102
SAN_1693_at	478.4	501.15	475.75	719.8	520.05	481.25	3	3	485.1	573.7	13.9627	128.005	6.18408	6.33643	0.0285615	0.213598	37.5435	81.5476	0.0866505	0.136461	1.70938	22	4.71795	1.63239	22	2.48014	0.10145	0.11683	1.18264	0.549143	0.281943
SAN_0906_at	541.1	642.85	633.95	560.7	530.35	479.1	3	3	605.967	523.383	56.3522	41.2437	6.40383	6.25821	0.0957113	0.0797506	63.1303	67.2513	0.0957304	0.121406	-1.55073	22	1.13482	-1.63133	22	1.60834	0.135235	0.117054	-1.15779	0.548822	0.281609
SAN_0477_at	1024.85	1247.65	1313.85	1125.25	987.15	1092.4	3	3	1195.45	1068.27	151.406	72.1437	7.08068	6.97224	0.131073	0.0686616	99.7914	80.0378	0.0849477	0.0777561	-1.72203	22	1.55452	-1.63096	22	1.19353	0.0990959	0.117132	-1.11906	0.548709	0.281493
SAN_0324_at	800.2	897.7	898.45	758.6	785.6	796.45	3	3	865.45	780.217	56.5094	19.4908	6.76179	6.65936	0.0666228	0.0251063	61.4209	62.8765	0.0730325	0.0806973	-1.67955	22	1.04796	-1.63003	22	1.22091	0.107192	0.117332	-1.10924	0.548423	0.281196
SAN_1759_at	18.6	11.15	14	12.05	22	31.1	3	3	14.5833	21.7167	3.7591	9.52816	2.65789	3.00577	0.25638	0.479789	3.57659	5.95699	0.232908	0.287452	1.7782	22	2.77405	1.62868	22	1.52322	0.0891973	0.117618	1.48914	0.548014	0.280771
SAN_2090_at	434.6	460.6	440.5	360.8	379.55	364.25	3	3	445.233	368.2	13.631	9.9796	6.09829	5.90838	0.0304105	0.0269266	38.4763	64.4084	0.0862679	0.182629	-1.7784	22	2.80219	-1.62851	22	4.48169	0.0891632	0.117653	-1.20922	0.547964	0.280719
SAN_1638_at	40.6	48.5	42.2	46.15	65.8	63.55	3	3	43.7667	58.5	4.17652	10.7544	3.77592	4.05678	0.0935114	0.195531	9.95626	12.7308	0.209305	0.213168	1.57897	22	1.63501	1.62837	22	1.03726	0.128614	0.117683	1.33663	0.547921	0.280675
SAN_0054_at	1202.9	726.7	689.3	975.65	589.85	573.5	3	3	872.967	713	286.342	227.608	6.73889	6.53824	0.307361	0.298989	135.241	117.595	0.148608	0.15325	-1.546	22	1.32265	-1.62802	22	1.06345	0.136368	0.117758	-1.22436	0.547814	0.280564
SAN_2137_at	364.85	230.05	207.6	378.2	348.2	287.05	3	3	267.5	337.817	85.0516	46.4536	5.5578	5.81595	0.300331	0.141523	51.4317	59.6444	0.189927	0.198582	1.54643	22	1.34486	1.62722	22	1.09322	0.136267	0.11793	1.26287	0.547569	0.28031
SAN_1919_at	497	548.05	520.8	456.5	451.4	435.35	3	3	521.95	447.75	25.5444	11.0373	6.25677	6.10403	0.0489035	0.0247902	41.6152	59.7564	0.102945	0.126025	-1.76489	22	2.06189	-1.62579	22	1.49867	0.091462	0.118235	-1.16572	0.547134	0.27986
SAN_0416_at	1.9	0.25	0.55	0.85	3.4	1.65	3	3	0.9	1.96667	0.87892	1.30416	-0.447426	0.520677	1.02241	0.693361	0.968055	1.04602	0.856766	0.575673	1.29629	22	1.16757	1.62449	22	2.215	0.208308	0.118514	2.18519	0.546739	0.27945
SAN_1423_at	497.05	407.35	380.75	549.05	497.4	448.05	3	3	428.383	498.167	60.9362	50.5044	6.0535	6.2075	0.138574	0.101656	47.3706	69.8952	0.104319	0.127048	1.43149	22	2.17709	1.62253	22	1.48321	0.166344	0.118934	1.1629	0.546144	0.278834
SAN_1993_at	11.95	11.85	7.75	16.55	15	10.9	3	3	10.5167	14.15	2.39653	2.91933	2.33358	2.6344	0.247625	0.218336	2.71111	2.88836	0.253085	0.197659	1.58861	22	1.13503	1.62251	22	1.63947	0.126418	0.118938	1.34548	0.546138	0.278828
SAN_0953_at	620.45	657.5	678.25	612.85	549	556	3	3	652.067	572.617	29.2806	35.0184	6.47947	6.349	0.0452088	0.0601979	58.1032	63.8394	0.0894955	0.106832	-1.59417	22	1.2072	-1.62154	22	1.42496	0.125165	0.119147	-1.13875	0.545842	0.278523
SAN_0455_at	1054.1	1120.2	1183.15	960.3	1050.9	1040.95	3	3	1119.15	1017.38	64.5314	49.6853	7.01921	6.92418	0.0577738	0.0495346	85.9467	66.7911	0.0740609	0.0694816	-1.61937	22	1.65585	-1.6209	22	1.13616	0.119616	0.119285	-1.10003	0.545647	0.278321
SAN_0228_at	89	49.4	50.35	48.7	45.4	39.2	3	3	62.9167	44.4333	22.5938	4.82321	4.10253	3.78996	0.334515	0.110735	15.8346	10.6228	0.249928	0.22183	-1.67897	22	2.22196	-1.62009	22	1.26938	0.107307	0.119461	-1.41598	0.545401	0.278066
SAN_1015_at	591.8	556.2	542.75	683.9	384.4	371.65	3	3	563.583	479.983	25.3448	176.712	6.33365	6.13248	0.0445982	0.34278	48.4379	94.9858	0.0948523	0.193816	-1.35805	22	3.84545	-1.61473	22	4.17526	0.188215	0.120621	-1.17417	0.543772	0.276385
SAN_1206_s_at	306.45	292.8	274.5	337.05	375.75	355.6	3	3	291.25	356.133	16.0313	19.3555	5.67317	5.87432	0.0553235	0.0543482	36.5509	64.5607	0.10469	0.188686	1.51479	22	3.1199	1.61464	22	3.24836	0.144062	0.120642	1.22278	0.543743	0.276355
SAN_1395_at	12.65	0.85	1.5	10.9	5.95	3.05	3	3	5	6.63333	6.63306	3.96936	0.926868	1.76243	1.4236	0.637069	3.19713	2.27398	0.814979	0.386487	0.721073	22	1.97673	1.60452	22	4.44654	0.478458	0.12286	1.32667	0.540667	0.273188
SAN_1376_at	180	137.3	126.55	227.05	178.15	161.35	3	3	147.95	188.85	28.2718	34.1319	4.98525	5.23046	0.184437	0.175749	27.8489	38.3389	0.179411	0.195115	1.49498	22	1.89523	1.60228	22	1.18272	0.149128	0.123356	1.27644	0.539986	0.272489
SAN_1721_at	1438.7	1614.55	1705.2	1413	1384.05	1467.15	3	3	1586.15	1421.4	135.501	42.182	7.36658	7.25911	0.0867586	0.0295595	114.469	131.042	0.0724879	0.0908984	-1.63999	22	1.31053	-1.60115	22	1.57247	0.115228	0.123607	-1.11591	0.539642	0.272136
SAN_2328_at	348.55	429.45	405.85	465.3	467.85	441.8	3	3	394.617	458.317	41.6034	14.3606	5.97409	6.12723	0.107955	0.0316172	42.7739	60.0523	0.106565	0.127112	1.49646	22	1.97107	1.59909	22	1.4228	0.148744	0.124065	1.16142	0.539016	0.271494
SAN_0206_at	821.85	925.45	928.05	949.8	737.35	708.95	3	3	891.783	798.7	60.578	131.625	6.79164	6.67437	0.0693684	0.158737	66.2759	83.0936	0.0714605	0.105161	-1.51688	22	1.5719	-1.59761	22	2.1656	0.143537	0.124394	-1.11654	0.538568	0.271034
SAN_0300_at	88.85	80.75	71.35	55.55	70.7	59.4	3	3	80.3167	61.8833	8.75804	7.87438	4.38197	4.12001	0.109977	0.124484	15.6918	12.9423	0.20454	0.197519	-1.56965	22	1.47003	-1.59572	22	1.07236	0.130769	0.124818	-1.29787	0.537991	0.270443
SAN_2232_at	106.9	127.45	120.3	104.75	93.4	78.4	3	3	118.217	92.1833	10.4322	13.2171	4.76987	4.51676	0.0896252	0.145921	23.592	18.8713	0.18519	0.203255	-1.49253	22	1.56287	-1.59433	22	1.20461	0.149762	0.125129	-1.28241	0.537569	0.270012
SAN_1990_at	14.4	9.9	8.25	17.35	14.9	11.35	3	3	10.85	14.5333	3.18316	3.01676	2.35666	2.66139	0.28399	0.214992	2.90955	2.98241	0.262912	0.201224	1.53117	22	1.05071	1.59421	22	1.70712	0.139981	0.125156	1.33948	0.537533	0.269975
SAN_0112_at	177.7	146.9	134.2	210.5	187.5	176.35	3	3	152.933	191.45	22.3688	17.4143	5.02306	5.25191	0.143316	0.0898898	26.9738	35.2212	0.170245	0.181513	1.50378	22	1.705	1.59281	22	1.13675	0.14686	0.125471	1.25185	0.537107	0.269539
SAN_1377_at	617.2	560.25	549.75	695.5	637.35	617.35	3	3	575.733	650.067	36.2929	40.5973	6.35435	6.4758	0.0620798	0.0617081	52.6828	56.2384	0.0897691	0.0969167	1.67077	22	1.13953	1.59235	22	1.16558	0.108935	0.125573	1.12911	0.536969	0.269398
SAN_0214_at	311.25	315.75	299.8	257.05	273.5	255.8	3	3	308.933	262.117	8.22349	9.87805	5.73289	5.56832	0.0267636	0.0373005	35.134	37.0199	0.106254	0.144114	-1.5888	22	1.11023	-1.59193	22	1.83959	0.126376	0.125668	-1.17861	0.536841	0.269267
SAN_0484_at	372.3	331.6	326.3	415.45	408.45	384.85	3	3	343.4	402.917	25.168	16.0329	5.83715	5.9982	0.0719438	0.0401756	36.8087	56.5141	0.108003	0.138072	1.52846	22	2.35729	1.59126	22	1.63433	0.14065	0.12582	1.17332	0.536636	0.269057
SAN_0735_at	9.45	7.6	9.55	12.2	12.6	10.3	3	3	8.86667	11.7	1.0981	1.22882	2.1769	2.45576	0.128931	0.108262	2.21806	2.15903	0.240262	0.185911	1.58543	22	1.05542	1.5899	22	1.67018	0.127138	0.126127	1.31955	0.536222	0.268634
SAN_2338_at	59.55	93.45	85.95	52.75	65.3	61.1	3	3	79.65	59.7167	17.8065	6.38834	4.35934	4.08569	0.239688	0.109213	16.3005	12.3539	0.224068	0.196637	-1.68805	22	1.74096	-1.58989	22	1.29847	0.10553	0.126128	-1.3338	0.536221	0.268633
SAN_0241_at	934.95	975.2	1025.85	642.05	965.6	999.9	3	3	978.667	869.183	45.549	197.449	6.88547	6.74836	0.0464565	0.246303	69.1088	108.838	0.0736059	0.129992	-1.47085	22	2.48026	-1.58978	22	3.11894	0.15549	0.126154	-1.12596	0.536186	0.268598
SAN_2032_at	6.6	5.55	6.7	11.05	6.7	9.2	3	3	6.28333	8.98333	0.63705	2.18308	1.83433	2.17458	0.10465	0.253129	1.71246	1.97679	0.282901	0.239689	1.78809	22	1.33254	1.58942	22	1.39307	0.0875441	0.126233	1.42971	0.536079	0.268488
SAN_1966_at	385.4	512.5	481.3	301.05	424.4	406.5	3	3	459.733	377.317	66.2378	66.6525	6.12336	5.92185	0.149754	0.187067	47.0536	69.2709	0.101753	0.194662	-1.70467	22	2.16729	-1.58901	22	3.65988	0.10234	0.126327	-1.21843	0.535954	0.26836
SAN_1655_at	40.95	21.15	19.1	66.55	27	29.6	3	3	27.0667	41.05	12.0669	22.1219	3.23789	3.62719	0.414043	0.49643	8.42534	13.4844	0.295397	0.305088	1.52325	22	2.56145	1.5878	22	1.06669	0.141943	0.126601	1.51663	0.535585	0.267984
SAN_2097_at	9.55	6.5	5.65	11.25	8.1	9.9	3	3	7.23333	9.75	2.05081	1.58035	1.95333	2.26826	0.271775	0.165592	2.02853	1.96418	0.273281	0.208684	1.54375	22	1.0666	1.58635	22	1.7149	0.136913	0.126931	1.34793	0.535144	0.267533
SAN_1928_at	0.2	1.2	0.3	0.1	0.1	0.35	3	3	0.566667	0.183333	0.550757	0.144338	-0.87703	-1.885	0.939558	0.723283	0.796979	0.636712	0.858082	0.689488	-0.650879	22	1.56678	-1.58603	22	1.54883	0.521865	0.127004	-3.09091	0.535047	0.267434
SAN_0303_at	175.45	214.45	201.55	181.4	152.85	123.75	3	3	197.15	152.667	19.8688	28.8254	5.28049	5.01614	0.102771	0.191568	33.2278	35.1589	0.178454	0.227664	-1.59268	22	1.11961	-1.58283	22	1.62755	0.125499	0.127732	-1.29138	0.534075	0.266443
SAN_0823_at	220.7	182.35	167.5	183.65	283.7	270.2	3	3	190.183	245.85	27.4514	54.2881	5.24124	5.4867	0.14126	0.238257	34.927	44.4309	0.187449	0.192781	1.70604	22	1.61826	1.58116	22	1.0577	0.102081	0.128113	1.2927	0.533569	0.265927
SAN_1536_at	809.7	887.25	882.6	816.35	746.65	767.2	3	3	859.85	776.733	43.4934	35.8146	6.75589	6.6544	0.0513565	0.0457493	60.6934	64.5988	0.0712788	0.0857788	-1.62416	22	1.13283	-1.57618	22	1.44823	0.118584	0.129257	-1.10701	0.532055	0.264387
SAN_1672_at	1033.1	992.95	1025.85	986.5	904.65	900.4	3	3	1017.3	930.517	21.397	48.5295	6.92476	6.83485	0.0211478	0.0514206	76.5511	62.5065	0.0739915	0.0655132	-1.52094	22	1.49987	-1.57575	22	1.27557	0.142517	0.129355	-1.09326	0.531926	0.264256
SAN_2134_at	27.45	7.4	6.8	23	15.85	13.15	3	3	13.8833	17.3333	11.7529	5.08978	2.41026	2.82503	0.782393	0.284623	5.80769	3.80264	0.401866	0.215868	0.860804	22	2.33258	1.57485	22	3.46565	0.39863	0.129563	1.2485	0.531653	0.263978
SAN_1731_at	753.35	857.25	887.05	767.1	729.9	745.5	3	3	832.55	747.5	70.189	18.6805	6.72205	6.61653	0.0861689	0.0249468	67.0331	65.586	0.082441	0.081855	-1.57079	22	1.04462	-1.57329	22	1.01437	0.130504	0.129923	-1.11378	0.53118	0.263498
SAN_1827_at	368.6	335.5	327.85	398.85	421	387.85	3	3	343.983	402.567	21.6591	16.8846	5.8393	5.99728	0.0620624	0.0416925	36.7165	58.5392	0.107027	0.137214	1.46842	22	2.54198	1.57244	22	1.64363	0.156143	0.130122	1.17031	0.53092	0.263234
SAN_1823_at	378.4	278.3	271.15	345.7	399.25	379	3	3	309.283	374.65	59.9635	27.0387	5.72244	5.92423	0.185363	0.0729242	43.786	64.0767	0.132888	0.178686	1.45885	22	2.14156	1.56954	22	1.80805	0.158738	0.130793	1.21135	0.530042	0.262343
SAN_1967_at	398.4	449.85	439.75	286.7	400	377.75	3	3	429.333	354.817	27.2609	60.0306	6.06086	5.86138	0.0645744	0.178067	41.3473	68.1824	0.0941855	0.19927	-1.6186	22	2.71925	-1.5676	22	4.47626	0.119782	0.131246	-1.21001	0.529453	0.261746
SAN_0402_at	967.8	1011.1	1031.35	1194.05	1028.9	1088.65	3	3	1003.42	1103.87	32.4642	83.6199	6.91081	7.00468	0.0325415	0.0751509	74.9561	82.1021	0.0744447	0.0723397	1.565	22	1.19976	1.56627	22	1.05904	0.131854	0.131558	1.10011	0.529047	0.261335
SAN_1331_at	559.1	678.9	630.7	565.5	547.2	516.5	3	3	622.9	543.067	60.2797	24.7601	6.43121	6.29653	0.0980107	0.0458815	64.7238	62.2866	0.103466	0.107161	-1.53936	22	1.07979	-1.56599	22	1.0727	0.137977	0.131622	-1.147	0.528964	0.261251
SAN_0011_at	397.8	317.15	303.6	366.5	453.25	387.8	3	3	339.517	402.517	50.9275	45.2087	5.82035	5.99364	0.14507	0.110035	41.1495	61.4285	0.121056	0.148745	1.47583	22	2.22849	1.56514	22	1.50979	0.154159	0.131822	1.18556	0.528705	0.260989
SAN_0379_s_at	1214.1	1065.6	1078.75	1021.55	1366.9	1424.4	3	3	1119.48	1270.95	82.2038	217.892	7.01887	7.13696	0.0720449	0.181208	88.3855	131.833	0.0762222	0.106304	1.6529	22	2.22477	1.56368	22	1.94508	0.112552	0.132164	1.1353	0.528262	0.26054
SAN_2123_at	9.15	7.8	5.55	12.2	10.75	7.6	3	3	7.5	10.1833	1.81865	2.35177	1.99389	2.3015	0.255362	0.245035	2.07015	2.12159	0.264825	0.215439	1.56792	22	1.05031	1.56065	22	1.51101	0.131172	0.132878	1.35778	0.527343	0.25961
SAN_0145_at	52.1	60.95	51.35	58.35	38.65	27.85	3	3	54.8	41.6167	5.33924	15.4649	4.00063	3.68261	0.0950426	0.370611	11.6265	11.8094	0.216783	0.27871	-1.37786	22	1.0317	-1.55998	22	1.65294	0.182101	0.133035	-1.31678	0.527141	0.259406
SAN_1639_at	56.5	75.85	64.25	78.3	92.55	83.55	3	3	65.5333	84.8	9.73863	7.20677	4.17526	4.43791	0.147655	0.0842952	13.7721	16.5636	0.216489	0.196019	1.54916	22	1.44647	1.55773	22	1.21975	0.135609	0.133566	1.294	0.526459	0.258717
SAN_1762_at	238.35	129.55	125.1	259.8	198.1	168.35	3	3	164.333	208.75	64.1389	46.6459	5.05564	5.32491	0.362507	0.219179	38.9061	42.578	0.220896	0.202172	1.33385	22	1.19766	1.5575	22	1.1938	0.195897	0.133622	1.27028	0.526387	0.258645
SAN_0490_at	569.1	622.6	605.05	655.8	673.3	683.6	3	3	598.917	670.9	27.2723	14.0545	6.39442	6.50847	0.0459028	0.0210067	59.1134	55.9663	0.0917583	0.0876138	1.5316	22	1.11563	1.55703	22	1.09685	0.139875	0.133732	1.12019	0.526246	0.258503
SAN_0487_at	835.7	943.35	953.25	843	818.5	809	3	3	910.767	823.5	65.1978	17.5428	6.81253	6.71341	0.0731564	0.021217	67.6773	65.2822	0.0754907	0.0803657	-1.60744	22	1.07472	-1.55696	22	1.13333	0.122217	0.133749	-1.10597	0.526225	0.258481
SAN_1949_at	13.8	15.5	14.1	15.8	20.55	20.15	3	3	14.4667	18.8333	0.907377	2.63455	2.67056	2.92869	0.0618059	0.146413	3.18365	3.56095	0.207609	0.199289	1.5834	22	1.25107	1.5536	22	1.08525	0.1276	0.134549	1.30184	0.525205	0.257452
SAN_1211_at	147.45	201	193.4	201.35	245.65	232.4	3	3	180.617	226.467	28.9735	22.7382	5.18718	5.41914	0.168849	0.102623	32.2773	42.2355	0.187238	0.178675	1.49396	22	1.71222	1.55231	22	1.09816	0.14939	0.134856	1.25385	0.524814	0.257058
SAN_1597_at	195.8	170.85	162.45	174.25	126.85	112.4	3	3	176.367	137.833	17.3459	32.3548	5.16942	4.90852	0.0965981	0.226437	29.2377	31.2838	0.178414	0.23005	-1.55867	22	1.14486	-1.5522	22	1.66259	0.133344	0.134883	-1.27956	0.52478	0.257025
SAN_0763_at	298.3	285.95	276.95	418.4	327.35	314	3	3	287.067	353.25	10.7187	56.815	5.65925	5.85895	0.0372503	0.155109	36.5462	67.0273	0.108911	0.194584	1.50155	22	3.36372	1.55117	22	3.19203	0.147432	0.13513	1.23055	0.524467	0.256709
SAN_1312_at	699.45	798.7	810.9	600.15	738.25	721.25	3	3	769.683	686.55	61.129	75.3058	6.64381	6.52748	0.0813393	0.113445	71.338	71.9649	0.0815552	0.10163	-1.42099	22	1.01765	-1.54621	22	1.55289	0.169339	0.136319	-1.12109	0.522965	0.255197
SAN_1775_at	636.55	661.9	662.3	825.7	689.8	693.7	3	3	653.583	736.4	14.7527	77.3606	6.4823	6.59822	0.0227228	0.102236	57.2723	77.3765	0.0884324	0.0951123	1.49006	22	1.82528	1.54606	22	1.15678	0.150407	0.136356	1.12671	0.522919	0.255151
SAN_1845_at	529.3	634	612.95	888.15	602.2	592.9	3	3	592.083	694.417	55.3813	167.842	6.38063	6.52492	0.0959576	0.228955	60.7484	98.0558	0.0934047	0.132069	1.53662	22	2.60541	1.54498	22	1.99922	0.138646	0.136616	1.17284	0.522592	0.254822
SAN_0691_at	580.4	486.95	482.05	312.45	517.05	492.5	3	3	516.467	440.667	55.4221	111.715	6.24331	6.06403	0.104399	0.277833	46.0702	76.2769	0.111543	0.167425	-1.47334	22	2.74123	-1.54354	22	2.25298	0.154825	0.136964	-1.17201	0.522155	0.254384
SAN_0755_s_at	13.35	7.65	10.2	14.95	13.6	12.05	3	3	10.4	13.5333	2.85526	1.45115	2.3162	2.60128	0.278457	0.108092	2.6469	2.5903	0.259958	0.186818	1.4654	22	1.04418	1.54244	22	1.9363	0.156958	0.13723	1.30128	0.521822	0.254049
SAN_1769_at	19.5	10.45	11.25	21.2	16.1	15.75	3	3	13.7333	17.6833	5.01007	3.05055	2.57913	2.86322	0.340865	0.165586	3.61145	3.4376	0.255575	0.192489	1.37218	22	1.1037	1.53792	22	1.76289	0.183839	0.138329	1.28762	0.520453	0.252675
SAN_2247_s_at	3048.55	2055.35	2203.9	2218.05	3523.4	3846.35	3	3	2435.93	3195.93	535.716	862.129	7.78287	8.04215	0.210372	0.295781	277.125	657.606	0.114151	0.268881	1.84464	22	5.63094	1.53739	22	5.54829	0.0785976	0.138457	1.312	0.520294	0.252516
SAN_1789_at	874.55	975.65	981.8	938.1	804.05	817.95	3	3	944	853.367	60.224	73.7096	6.84873	6.74677	0.0650488	0.0845124	70.9714	76.5356	0.0770374	0.0852596	-1.50398	22	1.16295	-1.53688	22	1.22485	0.146808	0.138581	-1.10621	0.52014	0.252362
SAN_2262_at	13.55	18.6	18.9	13.1	37.65	25.85	3	3	17.0167	25.5333	3.00597	12.2781	2.8229	3.15109	0.18768	0.53509	3.77625	7.58785	0.210176	0.304703	1.74045	22	4.03753	1.53563	22	2.10178	0.0957515	0.138887	1.50049	0.519761	0.251982
SAN_0892_at	782.7	714.1	713.85	824.45	799.4	815.6	3	3	736.883	813.15	39.6786	12.7034	6.60148	6.70083	0.0530597	0.0156579	65.3492	61.635	0.0792582	0.0798376	1.47053	22	1.12415	1.52965	22	1.01467	0.155576	0.140356	1.1035	0.51795	0.25017
SAN_0343_at	706.3	826.05	848.15	869.35	640	601.95	3	3	793.5	703.767	76.3216	144.656	6.67325	6.54313	0.0989282	0.196923	71.3778	91.7957	0.0883354	0.117938	-1.33661	22	1.65394	-1.52952	22	1.78253	0.195008	0.140388	-1.1275	0.517911	0.250131
SAN_1382_at	22.05	14.35	12.2	26.15	19.1	18.1	3	3	16.2	21.1167	5.17904	4.38758	2.75283	3.03648	0.305829	0.198732	4.14469	4.57857	0.23268	0.221471	1.37889	22	1.22032	1.52942	22	1.10379	0.181787	0.140413	1.3035	0.51788	0.2501
SAN_2447_at	29.3	15.25	13.95	26.85	25.2	22.85	3	3	19.5	24.9667	8.5119	2.01018	2.91255	3.21535	0.405192	0.0812689	5.75513	5.05786	0.273196	0.207554	1.23581	22	1.29472	1.52865	22	1.73257	0.229563	0.140603	1.28034	0.517648	0.249868
SAN_0301_at	103.1	115.9	107.5	96.6	87.7	74.35	3	3	108.833	86.2167	6.50333	11.1989	4.68864	4.45109	0.0593054	0.132382	21.3947	17.6539	0.181176	0.199065	-1.41226	22	1.46868	-1.52856	22	1.20722	0.171863	0.140626	-1.26232	0.517619	0.24984
SAN_1056_at	0.95	0.85	0.85	0.9	3.65	2.25	3	3	0.883333	2.26667	0.057735	1.37508	-0.125444	0.666766	0.0642161	0.71109	0.875632	1.07829	0.694465	0.570588	1.72494	22	1.51643	1.52663	22	1.48134	0.098562	0.141102	2.56604	0.517038	0.249259
SAN_1404_at	791.85	991.55	1052.2	861.25	821.3	841.2	3	3	945.2	841.25	136.223	19.975	6.84409	6.7347	0.149951	0.0237484	88.7768	70.611	0.0956044	0.0795168	-1.58724	22	1.58071	-1.5237	22	1.44556	0.126728	0.141831	-1.12357	0.51615	0.248373
SAN_2215_at	740.95	1097.45	1105.75	786.75	888.7	875.7	3	3	981.383	850.383	208.263	55.4901	6.87232	6.74423	0.228996	0.0665051	112.548	74.7877	0.120122	0.0826467	-1.67911	22	2.2647	-1.52156	22	2.1125	0.107279	0.142365	-1.15405	0.515502	0.247728
SAN_1857_at	356.9	326.6	314.55	355.75	256.5	239.15	3	3	332.683	283.8	21.8205	62.9115	5.80578	5.63282	0.0648579	0.211982	36.2001	48.6747	0.105528	0.16636	-1.39578	22	1.80795	-1.52065	22	2.48521	0.17671	0.142591	-1.17225	0.515228	0.247454
SAN_0758_at	439.3	405.6	399.15	560.85	462	426.4	3	3	414.683	483.083	21.5612	69.6605	6.02663	6.17347	0.0513383	0.140914	40.9491	66.5976	0.0967566	0.137118	1.51538	22	2.64502	1.51549	22	2.00831	0.143912	0.143886	1.16495	0.513668	0.245902
SAN_0336_s_at	230.6	239.7	217.2	186.7	195.95	170.3	3	3	229.167	184.317	11.3183	12.99	5.43363	5.21497	0.049662	0.0712684	39.5686	35.8111	0.16823	0.185131	-1.45561	22	1.22086	-1.51399	22	1.21102	0.159623	0.144265	-1.24333	0.513213	0.24545
SAN_1918_at	349.2	351.5	337.55	283.35	303.7	301.1	3	3	346.083	296.05	7.47903	11.0751	5.84652	5.69006	0.0217346	0.0378068	36.2096	47.0886	0.108042	0.142782	-1.4589	22	1.69115	-1.51358	22	1.74647	0.158722	0.144368	-1.169	0.51309	0.245328
SAN_0700_at	79.55	87.1	82.75	61	68.8	65.75	3	3	83.1333	65.1833	3.78957	3.93075	4.41976	4.17598	0.0454632	0.0607704	16.2115	13.3121	0.208734	0.186335	-1.48213	22	1.48305	-1.50903	22	1.25486	0.152488	0.14552	-1.27538	0.511717	0.243964
SAN_2429_at	2.6	1.6	1.45	2.8	4.55	3.45	3	3	1.88333	3.6	0.625167	0.88459	0.599026	1.26104	0.312624	0.243546	1.01191	1.27303	0.635138	0.4173	1.82839	22	1.58267	1.50882	22	2.31654	0.0810833	0.145574	1.9115	0.511652	0.2439
SAN_1645_at	653.95	763.8	781.55	632.8	676.7	652.7	3	3	733.1	654.067	69.1181	21.9819	6.59421	6.48283	0.0969627	0.0335697	70.1665	54.419	0.0873268	0.0934016	-1.54162	22	1.66248	-1.50862	22	1.14397	0.137429	0.145624	-1.12083	0.511593	0.243841
SAN_2390_s_at	0.45	0.95	1.25	0	0.9	0.2	3	2	0.883333	0.55	0.404145	0.494975	-0.208886	-0.857399	0.528743	1.06354	0.892089	0.791442	0.741886	0.688966	-0.647189	20	NA	-1.51406	20	NA	0.524869	0.145655	-1.60606	0.511556	0.243805
SAN_1675_at	20.05	11.1	12.6	23.45	16.45	16.85	3	3	14.5833	18.9167	4.79331	3.93107	2.64629	2.92652	0.311307	0.198126	3.79476	3.76503	0.244904	0.208804	1.40406	22	1.01585	1.50812	22	1.37567	0.174262	0.145751	1.29714	0.511441	0.243691
SAN_0421_at	889.8	884.4	874.45	868	998.45	1026.75	3	3	882.883	964.4	7.78658	84.6755	6.78317	6.86885	0.00883067	0.0899962	60.5211	70.5955	0.0645998	0.0743461	1.5184	22	1.36063	1.50681	22	1.32451	0.143155	0.146086	1.09233	0.511045	0.243298
SAN_1378_at	41.85	47.75	39.5	70.35	50.25	48.3	3	3	43.0333	56.3	4.25039	12.2067	3.75879	4.01597	0.0972214	0.206638	9.81458	12.7698	0.208141	0.210936	1.42674	22	1.69286	1.5032	22	1.02704	0.167695	0.147007	1.30829	0.509957	0.242221
SAN_0831_s_at	749.3	878.1	849.75	933.8	897	879.9	3	3	825.717	903.567	67.6798	27.5435	6.71395	6.80604	0.0837297	0.0303365	69.2515	67.1867	0.0801498	0.0697375	1.39749	22	1.06241	1.50141	22	1.32091	0.176202	0.147466	1.09428	0.509417	0.241686
SAN_0320_at	430.95	496.75	493.4	505.85	373.8	345.9	3	3	473.7	408.517	37.0605	85.4397	6.15847	5.9987	0.0801565	0.200833	39.6337	68.4762	0.0894154	0.161181	-1.42697	22	2.98504	-1.50127	22	3.2494	0.167627	0.147502	-1.15956	0.509375	0.241645
SAN_2337_at	600.95	635.25	597.4	720.25	674.15	655.95	3	3	611.2	683.45	20.9034	33.1435	6.41504	6.52638	0.033887	0.0480782	61.541	65.8441	0.0901424	0.0922038	1.3885	22	1.14473	1.49555	22	1.04626	0.178883	0.14898	1.11821	0.507647	0.239938
SAN_2441_s_at	268.35	148.3	135.35	166.5	288.4	253.85	3	3	184	236.25	73.3356	62.8269	5.16646	5.4387	0.371597	0.287502	44.3016	46.7395	0.234067	0.211408	1.4053	22	1.11308	1.49496	22	1.22585	0.173897	0.149132	1.28397	0.50747	0.239762
SAN_2158_s_at	21.75	6.25	8.4	20.2	13.7	12.15	3	3	12.1333	15.35	8.39737	4.27112	2.34681	2.7068	0.651617	0.265708	4.53062	3.31451	0.361837	0.209641	0.992488	22	1.86842	1.49104	22	2.97902	0.331751	0.15015	1.26511	0.50629	0.238599
SAN_2295_at	18.2	11.15	8.7	18.8	15.65	14.2	3	3	12.6833	16.2167	4.93212	2.35177	2.49206	2.77919	0.375596	0.142495	3.46661	3.06464	0.273295	0.191246	1.32264	22	1.27953	1.49093	22	2.0421	0.199539	0.15018	1.27858	0.506255	0.238564
SAN_0936_at	25.45	19.4	19.8	42.55	25.05	23.2	3	3	21.55	30.2667	3.38342	10.6778	3.06256	3.3719	0.151171	0.330267	5.39987	8.56513	0.23958	0.268471	1.4911	22	2.51595	1.48905	22	1.25572	0.150136	0.15067	1.40449	0.505689	0.238007
SAN_1659_at	27.85	18.8	15.15	37.2	25.4	21.35	3	3	20.6	27.9833	6.53854	8.23473	2.9929	3.30404	0.30868	0.284039	5.54499	6.93934	0.265147	0.246382	1.4397	22	1.56616	1.48891	22	1.15812	0.164032	0.150707	1.35841	0.505647	0.237965
SAN_2125_at	5.9	5.9	4.5	8.15	6	9	3	3	5.43333	7.71667	0.80829	1.54623	1.68466	2.029	0.15639	0.21136	1.59623	1.74365	0.312229	0.25121	1.67298	22	1.19324	1.48828	22	1.5448	0.108493	0.150873	1.42025	0.505456	0.237777
SAN_0593_s_at	949.15	951.65	944.6	1016.75	786.45	786.05	3	3	948.467	863.083	3.57433	133.079	6.85484	6.75297	0.00377052	0.148432	68.5654	89.0678	0.0699271	0.0960746	-1.3157	22	1.68746	-1.48487	22	1.88767	0.20182	0.151768	-1.09893	0.504428	0.236766
SAN_0489_at	425.3	482.9	466.3	450.8	384.55	348.6	3	3	458.167	394.65	29.6488	51.8432	6.12581	5.97234	0.0656083	0.129742	39.2818	64.9922	0.0835174	0.15881	-1.44868	22	2.7374	-1.48145	22	3.61575	0.161532	0.152669	-1.16094	0.503399	0.235754
SAN_1849_at	285.85	272.05	257.75	249.45	224.5	202.9	3	3	271.883	225.617	14.0507	23.2951	5.60448	5.41528	0.0517549	0.10328	36.5505	42.379	0.130822	0.17844	-1.43194	22	1.34436	-1.48108	22	1.86046	0.166218	0.152766	-1.20507	0.503289	0.235646
SAN_2432_s_at	97.75	36.8	31.65	62.5	78.6	62	3	3	55.4	67.7	36.7665	9.44299	3.88088	4.20889	0.612201	0.13471	19.4149	13.9482	0.334733	0.187925	0.891172	22	1.93745	1.47997	22	3.17269	0.38248	0.153061	1.22202	0.502953	0.235316
SAN_0647_at	710.6	624.55	609.5	766	711.85	687.4	3	3	648.217	721.75	54.5471	40.2243	6.47193	6.58066	0.0824717	0.0552542	60.9131	70.4436	0.0924684	0.0874249	1.36763	22	1.3374	1.47991	22	1.11871	0.185239	0.153077	1.11344	0.502934	0.235298
SAN_2450_at	5.85	2.15	2.35	4.3	5.45	6.2	3	3	3.45	5.31667	2.08087	0.956992	1.12877	1.65959	0.554024	0.185608	1.68158	1.39546	0.535463	0.315485	1.47958	22	1.45211	1.47935	22	2.88073	0.153163	0.153224	1.54106	0.502768	0.235135
SAN_1050_at	676	708.55	677.1	719.25	795.25	761.05	3	3	687.217	758.517	18.4834	38.0633	6.53241	6.63052	0.0266944	0.0503539	59.9802	67.0481	0.0779709	0.0847042	1.37276	22	1.24956	1.47604	22	1.18017	0.183661	0.154103	1.10375	0.501772	0.234158
SAN_1165_at	367.45	169.8	162.9	268.95	127.75	107	3	3	233.383	167.9	116.156	88.1247	5.37812	5.03914	0.45814	0.489072	63.2154	50.2862	0.264224	0.298044	-1.40412	22	1.58033	-1.47405	22	1.27238	0.174243	0.154635	-1.39001	0.501172	0.23357
SAN_0366_at	32	37.9	30.6	47.7	44.7	39.5	3	3	33.5	43.9667	3.87427	4.1489	3.50723	3.7804	0.11285	0.0958263	8.20645	10.3949	0.232483	0.221975	1.36884	22	1.60447	1.47198	22	1.09691	0.184864	0.155187	1.31244	0.500551	0.232962
SAN_1249_s_at	211.55	233.1	223.95	312.2	260.85	239.45	3	3	222.867	270.833	10.8158	37.3884	5.40578	5.59531	0.0487483	0.135402	37.324	40.737	0.166637	0.148457	1.50372	22	1.19125	1.47091	22	1.25991	0.146875	0.155475	1.21523	0.500229	0.232647
SAN_0283_at	140.15	140.7	113.6	136.85	191.05	171.2	3	3	131.483	166.367	15.4899	27.4214	4.87401	5.10475	0.122407	0.170053	24.2965	35.5142	0.175407	0.207779	1.40413	22	2.13655	1.46977	22	1.40317	0.17424	0.155781	1.26531	0.499885	0.23231
SAN_0418_at	18.9	16.5	15.4	24.75	22.65	18	3	3	16.9333	21.8	1.78979	3.45435	2.82563	3.07312	0.104198	0.164356	3.58462	4.70505	0.202155	0.211588	1.42508	22	1.72282	1.46483	22	1.0955	0.168168	0.157112	1.2874	0.498402	0.230861
SAN_2237_at	1636.9	1489.7	1548.95	1447.25	1928.35	2059.3	3	3	1558.52	1811.63	74.0648	322.286	7.35074	7.49065	0.0473469	0.187565	100.987	265.894	0.0647993	0.152283	1.54139	22	6.93245	1.4643	22	5.52284	0.137485	0.157255	1.16241	0.498243	0.230705
SAN_0199_at	1273.85	1463.5	1551.75	985.8	1375.45	1486.45	3	3	1429.7	1282.57	142	262.932	7.26184	7.14138	0.101352	0.218188	110.862	149.551	0.0774312	0.119758	-1.36894	22	1.81974	-1.46306	22	2.3921	0.184835	0.157591	-1.11472	0.49787	0.230342
SAN_1141_at	363.5	383.75	364.4	410.25	275.3	263.95	3	3	370.55	316.5	11.4404	81.388	5.91467	5.7368	0.0306104	0.243374	32.9992	62.3208	0.102248	0.18442	-1.32756	22	3.56664	-1.46108	22	3.25317	0.197935	0.158131	-1.17077	0.497273	0.22976
SAN_1557_at	41.55	32.85	21.8	48.4	40.2	37.15	3	3	32.0667	41.9167	9.89827	5.81815	3.43359	3.72944	0.326431	0.135809	8.1406	10.3376	0.26185	0.233747	1.29659	22	1.61261	1.45993	22	1.25491	0.208207	0.158443	1.30717	0.496929	0.229424
SAN_0544_at	541.4	668.55	670.6	635.45	521.25	486.7	3	3	626.85	547.8	74.009	77.848	6.43581	6.2994	0.122687	0.138486	64.8442	68.9106	0.107496	0.121214	-1.447	22	1.12935	-1.45834	22	1.27151	0.161998	0.158877	-1.1443	0.496451	0.228958
SAN_2021_at	152.3	226.8	213	108	188.25	163.2	3	3	197.367	153.15	39.6341	41.0581	5.2704	5.00496	0.214102	0.28855	36.2444	37.2133	0.198437	0.245007	-1.4743	22	1.05418	-1.45824	22	1.52445	0.154567	0.158903	-1.28871	0.496423	0.228931
SAN_2345_at	20.6	14.3	12.05	20.15	21.15	17.95	3	3	15.65	19.75	4.43199	1.63707	2.72487	2.98081	0.27389	0.0842862	3.89208	3.8826	0.235803	0.192341	1.29174	22	1.00489	1.45679	22	1.503	0.209852	0.1593	1.26198	0.495987	0.228506
SAN_1570_at	1395.6	1589.6	1709.85	1449.4	1950.2	2075.8	3	3	1565.02	1825.13	158.561	331.399	7.35216	7.49756	0.102876	0.191919	118.522	275.622	0.0755418	0.155565	1.50166	22	5.40789	1.45631	22	4.2408	0.147403	0.159431	1.16621	0.495843	0.228366
SAN_0711_at	252.9	329.55	308.3	278.15	238.1	235.25	3	3	296.917	250.5	39.5726	23.988	5.68727	5.5205	0.137697	0.0934309	38.1341	40.3996	0.115808	0.161225	-1.44715	22	1.12235	-1.45509	22	1.93815	0.161956	0.159765	-1.1853	0.495478	0.228011
SAN_0367_at	35.35	34.05	28.7	48.4	41.25	39.3	3	3	32.7	42.9833	3.52456	4.79122	3.48334	3.75679	0.111095	0.108992	7.66227	10.3654	0.232612	0.227798	1.38179	22	1.83002	1.45474	22	1.04271	0.180908	0.159861	1.31448	0.495372	0.227908
SAN_1170_at	1.55	0.75	2.9	0.6	1.45	0.35	3	3	1.73333	0.8	1.08666	0.576628	0.405095	-0.396361	0.676806	0.717573	1.06468	0.791964	0.717508	0.629868	-1.21829	22	1.80727	-1.45395	22	1.29764	0.236019	0.160078	-2.16667	0.495135	0.227677
SAN_1335_at	270.55	299.05	274.65	242.65	248.55	222.8	3	3	281.417	238	15.4079	13.4901	5.63886	5.47118	0.0540081	0.0574786	34.031	39.5019	0.11802	0.161178	-1.44229	22	1.34737	-1.4538	22	1.8651	0.163308	0.160119	-1.18242	0.495091	0.227634
SAN_2420_s_at	118.45	60.35	68.8	100.4	117.75	93.35	3	3	82.5333	103.833	31.3904	12.5571	4.36862	4.63803	0.35755	0.118765	20.8318	20.8165	0.25337	0.197424	1.25273	22	1.00146	1.45275	22	1.64707	0.223456	0.160409	1.25808	0.494774	0.227326
SAN_1822_at	493.85	412.65	403.4	453.7	547.35	499.5	3	3	436.633	500.183	49.7665	46.8287	6.07492	6.21204	0.110836	0.0938359	45.1179	68.7666	0.10501	0.125895	1.33832	22	2.32305	1.44872	22	1.43732	0.194461	0.161519	1.14555	0.493568	0.226155
SAN_0742_at	14.35	12.85	11.95	17.9	16.2	15.45	3	3	13.05	16.5167	1.21244	1.25532	2.56594	2.80247	0.0921574	0.0751336	2.96904	3.02063	0.216387	0.18256	1.41765	22	1.03506	1.44709	22	1.40492	0.170302	0.161972	1.26564	0.493078	0.225679
SAN_1149_at	4.35	0.75	0.35	3.45	2.2	1.85	3	3	1.81667	2.5	2.20303	0.84113	0.0442239	0.880672	1.29237	0.321666	1.35359	1.01345	0.875578	0.486217	0.699945	22	1.78388	1.44657	22	3.24286	0.491297	0.162115	1.37615	0.492923	0.225528
SAN_0333_at	7.6	6.95	1.25	7.5	6.15	6.95	3	3	5.26667	6.86667	3.49368	0.678847	1.39668	1.92337	1.01729	0.100115	2.11872	1.57778	0.582031	0.247101	1.04907	22	1.80325	1.44272	22	5.5481	0.305534	0.163187	1.3038	0.491769	0.22441
SAN_1994_at	10.75	9.65	8.05	15.65	13.2	9.1	3	3	9.48333	12.65	1.35769	3.30946	2.24251	2.51299	0.146158	0.27728	2.32038	2.61022	0.240321	0.218685	1.57047	22	1.26543	1.44179	22	1.20766	0.130578	0.163446	1.33392	0.491491	0.224141
SAN_2170_at	728.85	544.4	541.35	655.55	459.6	447.5	3	3	604.867	520.883	107.384	116.782	6.39507	6.23984	0.170106	0.213147	74.3977	82.9136	0.115698	0.146311	-1.30579	22	1.24203	-1.44149	22	1.59922	0.205114	0.163531	-1.16123	0.491399	0.224052
SAN_0692_at	528.6	544.3	510.3	360.35	529.45	487.8	3	3	527.733	459.2	17.0166	88.1032	6.26824	6.11627	0.0322968	0.202674	43.0335	70.9505	0.10082	0.153268	-1.43049	22	2.7183	-1.4348	22	2.31102	0.166629	0.165409	-1.14925	0.489397	0.222116
SAN_1290_at	1246.8	1018.5	1029.05	1172.35	1206.7	1224.8	3	3	1098.12	1201.28	128.872	26.6412	6.99694	7.09098	0.11391	0.0222532	98.6778	88.0974	0.0891714	0.070786	1.35083	22	1.25462	1.4307	22	1.58693	0.190481	0.166567	1.09395	0.488173	0.220934
SAN_0118_at	408.8	336.75	329.8	416.35	426.15	395.55	3	3	358.45	412.683	43.7426	15.626	5.87702	6.0222	0.11842	0.0381228	38.8837	58.7813	0.114758	0.133175	1.33282	22	2.2853	1.43039	22	1.34673	0.19623	0.166656	1.1513	0.488079	0.220843
SAN_0339_s_at	680.6	811.2	801.8	724.55	670	672.35	3	3	764.533	688.967	72.8402	30.8385	6.63612	6.53454	0.0981565	0.0442149	73.8935	67.4942	0.0845204	0.0894125	-1.30783	22	1.19861	-1.42999	22	1.11911	0.204434	0.16677	-1.10968	0.487959	0.220727
SAN_1703_at	617.95	594.35	583.35	541.05	539.6	512.85	3	3	598.55	531.167	17.6782	15.8793	6.39422	6.27477	0.0293976	0.0301598	58.5384	65.3077	0.0868765	0.115898	-1.33076	22	1.24465	-1.42835	22	1.77969	0.196899	0.167235	-1.12686	0.48747	0.220256
SAN_1412_at	1065.8	1085.25	1116.65	956.35	1009.7	1041.45	3	3	1089.23	1002.5	25.658	43.0044	6.99305	6.90963	0.0234977	0.0431512	81.5056	65.1942	0.0740022	0.0691143	-1.43934	22	1.56299	-1.42678	22	1.14644	0.164131	0.167683	-1.08652	0.487001	0.219804
SAN_0287_at	168.65	184.45	176.9	165.55	269.15	241.15	3	3	176.667	225.283	7.90258	53.5915	5.1736	5.39665	0.0448095	0.254867	28.8194	46.9335	0.174854	0.206769	1.52893	22	2.65214	1.42674	22	1.39836	0.140534	0.167694	1.27519	0.486988	0.219792
SAN_2446_at	7.5	3.5	0.65	7.35	6.75	2.8	3	3	3.88333	5.63333	3.44105	2.47201	0.945628	1.64462	1.25144	0.534306	2.03915	1.71385	0.758531	0.383263	1.13792	22	1.41565	1.42458	22	3.91699	0.267397	0.16831	1.45064	0.486344	0.219171
SAN_0707_at	382	242.8	225.5	502.4	302.8	279.1	3	3	283.433	361.433	85.7984	122.654	5.61866	5.85468	0.285387	0.318472	49.7144	83.3023	0.172639	0.22927	1.39265	22	2.8077	1.42439	22	1.76367	0.177642	0.168366	1.2752	0.486286	0.219115
SAN_1121_at	573.35	644.6	612	642.45	709.05	678.5	3	3	609.983	676.667	35.6678	33.3378	6.41229	6.51637	0.0586932	0.0494125	62.5027	65.1201	0.0903342	0.0887372	1.2796	22	1.08551	1.42364	22	1.03632	0.214017	0.168579	1.10932	0.486064	0.218902
SAN_0036_at	1318.3	461.4	426.75	811.25	365.5	352.35	3	3	735.483	509.7	505.031	261.233	6.45819	6.15482	0.629868	0.471261	224.715	129.465	0.281555	0.238901	-1.50793	22	3.01272	-1.423	22	1.38896	0.145801	0.168764	-1.44297	0.485871	0.218716
SAN_1961_at	282.1	192.35	184.85	297.5	258.1	243.05	3	3	219.767	266.217	54.1123	28.1178	5.37371	5.58068	0.233423	0.103808	41.5372	40.236	0.203919	0.148135	1.39122	22	1.06572	1.42228	22	1.89498	0.178069	0.168969	1.21136	0.485658	0.218511
SAN_2179_at	368.35	303	287.85	313.15	267.6	239.75	3	3	319.733	273.5	42.7793	37.054	5.76174	5.60526	0.130117	0.134239	40.0061	41.1248	0.120707	0.147527	-1.39574	22	1.05671	-1.42185	22	1.49374	0.176723	0.169092	-1.16904	0.48553	0.218388
SAN_1005_at	348.95	390.85	377	360	316.15	278	3	3	372.267	318.05	21.3473	41.033	5.9185	5.75665	0.0579339	0.129242	35.5412	56.089	0.102714	0.168387	-1.41422	22	2.49053	-1.42128	22	2.68756	0.171295	0.169257	-1.17047	0.485358	0.218222
SAN_2038_at	6.35	9.15	5.7	7.95	10.05	9.8	3	3	7.06667	9.26667	1.83326	1.1471	1.93422	2.22104	0.248028	0.128677	1.92163	1.86059	0.278472	0.211819	1.42461	22	1.06668	1.41988	22	1.72835	0.168302	0.16966	1.31132	0.48494	0.21782
SAN_2257_at	1695.4	1552.65	1560.9	1568.3	1850.75	2125.55	3	3	1602.98	1848.2	80.1414	278.634	7.3788	7.51429	0.0493226	0.152221	105.183	275.419	0.0657786	0.15225	1.44063	22	6.85637	1.41497	22	5.35726	0.163771	0.171077	1.15298	0.483477	0.216416
SAN_1635_at	453.45	527.75	532.15	468.25	448.8	411.1	3	3	504.45	442.717	44.2221	29.0566	6.22081	6.09147	0.0900983	0.0663846	44.074	60.9476	0.0924448	0.129299	-1.42162	22	1.91227	-1.40941	22	1.95625	0.16916	0.172694	-1.13944	0.481819	0.214827
SAN_1606_at	61.1	41.9	38.55	60.75	57.6	58.65	3	3	47.1833	59	12.168	1.6039	3.83325	4.07729	0.24541	0.0270768	12.3514	11.969	0.229697	0.193193	1.19	22	1.06493	1.40831	22	1.4136	0.246731	0.173015	1.25044	0.481493	0.214514
SAN_0202_at	28.9	34.6	30.4	48.1	37.05	38.25	3	3	31.3	41.1333	2.95466	6.06307	3.44071	3.7099	0.0928368	0.14239	6.78773	10.065	0.22712	0.241109	1.40296	22	2.19875	1.40759	22	1.12698	0.174583	0.173226	1.31416	0.481277	0.214308
SAN_1387_at	35.05	12.3	10.3	24.6	23.55	20.45	3	3	19.2167	22.8667	13.7485	2.15774	2.79951	3.12662	0.661789	0.0965761	7.21581	4.64048	0.345269	0.207362	0.7369	22	2.41793	1.40676	22	2.7724	0.468969	0.17347	1.18994	0.48103	0.214071
SAN_1959_at	6.1	8.45	8.15	8.2	10.05	11.25	3	3	7.56667	9.83333	1.279	1.5365	2.01349	2.27736	0.178627	0.160267	2.03072	1.96559	0.249295	0.208356	1.38914	22	1.06737	1.40668	22	1.43157	0.178692	0.173492	1.29956	0.481007	0.21405
SAN_1640_s_at	54.6	83.6	70.7	74.55	101.7	89.85	3	3	69.6333	88.7	14.5294	13.6115	4.22817	4.47721	0.214612	0.156333	14.8177	18.2373	0.230597	0.20218	1.4054	22	1.5148	1.40651	22	1.30085	0.173866	0.173541	1.27382	0.480957	0.214002
SAN_0498_at	236.5	182.1	167.1	183.3	145.5	132.85	3	3	195.233	153.883	36.5165	26.249	5.26303	5.02684	0.180911	0.165948	35.9842	35.2124	0.189365	0.222292	-1.42255	22	1.04432	-1.40094	22	1.378	0.168893	0.17518	-1.26871	0.4793	0.212418
SAN_1856_at	983.75	1031.55	1043.35	944.95	941	941.45	3	3	1019.55	942.467	31.5601	2.16237	6.92679	6.8485	0.0311991	0.00229293	78.2014	56.48	0.0742123	0.0630084	-1.38405	22	1.91708	-1.39299	22	1.38725	0.180224	0.177541	-1.08179	0.476936	0.210164
SAN_2388_s_at	683.2	776.55	828.3	763.95	648.05	652.1	3	3	762.683	688.033	73.5372	65.7769	6.63367	6.53089	0.0980263	0.0932476	73.9461	69.8634	0.08538	0.0952686	-1.27099	22	1.12029	-1.39163	22	1.24505	0.217006	0.177948	-1.1085	0.476531	0.209779
SAN_1472_at	674.2	767.05	733.15	716	627.5	621.05	3	3	724.8	654.85	46.9848	53.0556	6.58448	6.48228	0.0654689	0.0793246	65.5396	56.4123	0.0829566	0.0965837	-1.40108	22	1.34977	-1.3903	22	1.35552	0.17514	0.178345	-1.10682	0.476137	0.209404
SAN_1941_at	289.1	338.55	322.5	264.8	297.3	260.1	3	3	316.717	274.067	25.2272	20.2574	5.75585	5.61159	0.0808746	0.0725624	37.1356	37.9881	0.112575	0.140653	-1.39056	22	1.04644	-1.38689	22	1.56104	0.178267	0.179368	-1.15562	0.475126	0.208443
SAN_0033_at	1167.05	367.65	341.05	641.25	312	279.5	3	3	625.25	410.917	469.401	200.135	6.26713	5.94647	0.689602	0.451053	208.026	103.6	0.310604	0.253278	-1.59743	22	4.03199	-1.38578	22	1.5039	0.124435	0.179701	-1.5216	0.474798	0.208131
SAN_0527_s_at	342.15	399.4	374.45	442.9	271.75	245.75	3	3	372	320.133	28.7035	107.111	5.91689	5.73418	0.0777121	0.315083	34.7937	70.5381	0.105546	0.203526	-1.14218	22	4.11005	-1.38033	22	3.71838	0.265657	0.18135	-1.16202	0.473182	0.206598
SAN_1658_at	35.4	22.75	21.8	59.1	26.85	27.95	3	3	26.65	37.9667	7.5926	18.3103	3.25773	3.56664	0.268436	0.444372	7.39412	12.2069	0.255882	0.291677	1.37342	22	2.72546	1.37895	22	1.29935	0.183458	0.181769	1.42464	0.472773	0.206211
SAN_0704_at	3.75	3.55	3.8	6.5	4.75	5.85	3	3	3.7	5.7	0.132288	0.88459	1.3079	1.73213	0.0360801	0.159619	1.42339	1.43502	0.451948	0.283202	1.71387	22	1.0164	1.37768	22	2.54675	0.10061	0.182156	1.54054	0.472397	0.205854
SAN_1124_at	548.15	590.7	570.3	584.05	677.05	645	3	3	569.717	635.367	21.281	47.2425	6.34467	6.45233	0.0374019	0.0753189	50.5909	58.536	0.0926235	0.0987891	1.46971	22	1.33876	1.37693	22	1.13756	0.155798	0.182386	1.11523	0.472173	0.205642
SAN_0281_at	342.3	342.2	319.45	316.7	450.85	423.2	3	3	334.65	396.917	13.1637	70.832	5.81256	5.97231	0.0398032	0.188316	35.4448	67.0409	0.103717	0.172682	1.42217	22	3.57747	1.37362	22	2.77201	0.169001	0.183396	1.18607	0.471195	0.204717
SAN_1909_at	811.5	899.3	902.15	740.2	837.25	815.8	3	3	870.983	797.75	51.5338	50.9807	6.76843	6.6804	0.0602467	0.0649483	61.5739	64.7619	0.0699496	0.0862721	-1.41945	22	1.10623	-1.37269	22	1.52114	0.169783	0.18368	-1.0918	0.470921	0.204457
SAN_1747_s_at	262.5	334.85	312.2	257.25	277.6	244.45	3	3	303.183	259.767	37.0082	16.7177	5.70919	5.55841	0.125319	0.0639966	39.2957	38.2117	0.120971	0.147012	-1.37198	22	1.05754	-1.37173	22	1.47687	0.1839	0.183975	-1.16714	0.470636	0.204188
SAN_1862_at	392.1	445.8	441.1	308.45	397.45	378.35	3	3	426.333	361.417	29.7399	46.8541	6.05355	5.88415	0.0712427	0.134421	42.2756	68.4459	0.0911607	0.193898	-1.39764	22	2.62129	-1.36944	22	4.52411	0.176157	0.184679	-1.17962	0.469959	0.203549
SAN_1719_at	180.55	161.85	149.35	167.65	230.1	206.55	3	3	163.917	201.433	15.7023	31.5378	5.09632	5.29698	0.0952253	0.160964	29.3676	39.3479	0.169514	0.190107	1.32346	22	1.79517	1.36449	22	1.25772	0.199271	0.18621	1.22888	0.468495	0.202167
SAN_0866_at	122.65	81.4	85.7	134.75	109	118.8	3	3	96.5833	120.85	22.6765	12.9968	4.55319	4.79074	0.223318	0.10666	21.9011	23.9125	0.2189	0.207508	1.2962	22	1.19212	1.36411	22	1.11281	0.208339	0.186327	1.25125	0.468383	0.202062
SAN_2464_at	6.05	3.45	5.15	5.95	6.9	7.45	3	3	4.88333	6.76667	1.32035	0.758837	1.55914	1.90771	0.289231	0.114287	1.60496	1.56473	0.366378	0.250249	1.45529	22	1.05208	1.36072	22	2.14345	0.15971	0.18738	1.38567	0.467384	0.20112
SAN_0506_at	6.6	3.45	5.55	8.45	7.35	5.85	3	3	5.2	7.21667	1.6039	1.30512	1.61308	1.9651	0.335871	0.18564	1.6413	1.70638	0.370592	0.252005	1.47531	22	1.08088	1.36051	22	2.16258	0.154298	0.187447	1.38782	0.46732	0.20106
SAN_1146_at	349.35	329.25	312.25	350.15	267.35	246.95	3	3	330.283	288.15	18.5716	54.6538	5.7989	5.65204	0.056164	0.183038	36.6325	48.0386	0.0963291	0.160247	-1.20798	22	1.71967	-1.3605	22	2.76734	0.239879	0.187449	-1.14622	0.467318	0.201059
SAN_2109_at	22.85	14.4	11.2	24.25	17.95	18.4	3	3	16.15	20.2	6.01893	3.51461	2.73736	2.99612	0.361656	0.166994	4.34339	4.19375	0.251718	0.212888	1.16185	22	1.07264	1.35946	22	1.39806	0.257745	0.187772	1.25077	0.467012	0.200771
SAN_1927_at	1024.75	921.7	916.2	1105.75	1008.65	992.05	3	3	954.217	1035.48	61.1455	61.4161	6.85955	6.94147	0.0629889	0.0584472	72.7482	69.7615	0.0749657	0.0727078	1.39652	22	1.08746	1.35868	22	1.06308	0.176488	0.188018	1.08517	0.46678	0.200553
SAN_0992_at	169.9	108.8	100.25	167.05	162.55	139.35	3	3	126.317	156.317	37.9856	14.8648	4.8108	5.04876	0.283915	0.0977514	29.3205	34.0219	0.214098	0.215035	1.15694	22	1.3464	1.35827	22	1.00878	0.259707	0.188145	1.2375	0.46666	0.20044
SAN_1540_at	695.2	762.95	764.5	739.2	646.85	636.45	3	3	740.883	674.167	39.5705	56.5601	6.60687	6.5112	0.0542848	0.0821296	66.318	64.8369	0.0777144	0.0941264	-1.24594	22	1.04621	-1.35761	22	1.46696	0.225892	0.18835	-1.09896	0.466467	0.200258
SAN_0227_at	115.55	60.3	51.85	57.55	58.65	48.5	3	3	75.9	54.9	34.5969	5.56978	4.2658	4.00194	0.42582	0.104674	20.4864	11.9477	0.271648	0.199754	-1.53371	22	2.94012	-1.3554	22	1.84936	0.139358	0.189043	-1.38251	0.465815	0.199645
SAN_1727_at	1204.8	1370.7	1462.85	1216.45	1211.95	1283.55	3	3	1346.12	1237.32	130.77	40.1024	7.20176	7.12035	0.0987766	0.032123	99.8586	89.6283	0.0753782	0.071895	-1.40441	22	1.24131	-1.35363	22	1.09924	0.174159	0.1896	-1.08793	0.465291	0.199153
SAN_0605_at	689.3	809.85	817	722.15	695.9	686.9	3	3	772.05	701.65	71.7527	18.315	6.64605	6.55321	0.0956914	0.0259643	69.6715	67.8564	0.0842971	0.0838419	-1.25378	22	1.05421	-1.35259	22	1.01089	0.223084	0.189925	-1.10033	0.464987	0.198868
SAN_2357_at	484.7	453.8	431.2	478	554.5	503.8	3	3	456.567	512.1	26.8571	38.9195	6.12259	6.23662	0.0586347	0.075274	39.0596	67.1995	0.0832948	0.120118	1.2375	22	2.95989	1.35122	22	2.07959	0.228948	0.190358	1.12163	0.464582	0.198488
SAN_1225_at	421.3	405.6	381.55	540.5	436.35	413.55	3	3	402.817	463.467	20.0206	67.6798	5.99765	6.13191	0.0500002	0.141639	40.7602	67.0171	0.09896	0.140886	1.33924	22	2.70333	1.35063	22	2.02682	0.194165	0.190545	1.15056	0.464408	0.198324
SAN_1735_at	896.9	1056.7	1094.75	1057.8	1098.2	1154.65	3	3	1016.12	1103.55	104.983	48.6461	6.92004	7.00564	0.106356	0.0439548	90.1348	76.5627	0.0868099	0.0674925	1.28053	22	1.38596	1.34831	22	1.65435	0.213696	0.191276	1.08605	0.463727	0.197685
SAN_0846_at	749.2	750.45	733.65	818.3	806.65	807.55	3	3	744.433	810.833	9.35953	6.48196	6.61257	6.69804	0.0126181	0.00797632	69.8379	59.9132	0.074029	0.0813126	1.24987	22	1.35875	1.34626	22	1.20646	0.224479	0.191927	1.0892	0.463123	0.197119
SAN_1985_at	112.5	91.55	84.1	158.5	111.45	100.1	3	3	96.05	123.35	14.7251	30.9653	4.55728	4.79517	0.149621	0.240411	20.3207	26.972	0.206773	0.225923	1.4002	22	1.76176	1.34535	22	1.1938	0.175399	0.192216	1.28423	0.462855	0.196868
SAN_2341_at	257.85	292.6	276.7	237.75	243.35	221.25	3	3	275.717	234.117	17.3959	11.4893	5.61804	5.455	0.0633562	0.0496318	36.9196	39.7472	0.130891	0.164168	-1.32821	22	1.15904	-1.34494	22	1.57311	0.197725	0.192346	-1.17769	0.462735	0.196755
SAN_0670_at	314.7	388.95	384	309.2	322.9	302.45	3	3	362.55	311.517	41.5132	10.42	5.88857	5.74108	0.118776	0.0332852	38.8479	48.6296	0.11347	0.152531	-1.42015	22	1.56699	-1.34375	22	1.80696	0.169581	0.192725	-1.16382	0.462385	0.196428
SAN_0129_at	1593.55	1777.7	1806.8	1502	1559.4	1630.05	3	3	1726.02	1563.82	115.639	64.1392	7.45204	7.35433	0.0683082	0.0409537	122.392	164.704	0.0694603	0.105637	-1.3691	22	1.81094	-1.33863	22	2.31291	0.184786	0.19436	-1.10372	0.460881	0.195022
SAN_0665_at	785.4	879.45	898.25	913.4	712.5	712.5	3	3	854.367	779.467	60.4621	115.99	6.74865	6.65158	0.0721853	0.14341	63.9433	79.9026	0.074411	0.101329	-1.26766	22	1.56146	-1.33735	22	1.85437	0.218172	0.194772	-1.09609	0.460504	0.19467
SAN_1147_at	310.35	228.5	215.3	352.8	284.2	258.9	3	3	251.383	298.633	51.4914	48.5854	5.51376	5.69067	0.19621	0.158751	44.844	52.4681	0.165964	0.158097	1.18572	22	1.36893	1.33687	22	1.102	0.248382	0.194925	1.18796	0.460365	0.194539
SAN_1678_at	553.55	727.05	714.9	667.6	566.35	527.45	3	3	665.167	587.133	96.8536	72.3496	6.4925	6.37032	0.152778	0.120858	68.9459	68.0043	0.107719	0.116506	-1.39567	22	1.02788	-1.33368	22	1.16982	0.176742	0.195953	-1.13291	0.459427	0.193664
SAN_1696_at	437	400.15	369.65	536.75	433.2	415.9	3	3	402.267	461.95	33.7249	65.3537	5.99478	6.12906	0.0837269	0.137034	43.3476	66.4215	0.102342	0.141234	1.30335	22	2.34794	1.3335	22	1.90448	0.205933	0.19601	1.14837	0.459375	0.193616
SAN_0872_at	641.3	669.15	678.25	878.95	679	668.75	3	3	662.9	742.233	19.2516	118.511	6.49634	6.60159	0.0292339	0.153597	56.7205	85.6545	0.0855766	0.106802	1.33755	22	2.28045	1.33198	22	1.55756	0.194708	0.196502	1.11968	0.458928	0.193199
SAN_1890_at	1187.85	1313.95	1369.05	1070.8	1220.6	1286.05	3	3	1290.28	1192.48	92.8894	110.345	7.16086	7.08086	0.0730559	0.0943608	88.819	96.4916	0.0689131	0.0779864	-1.29164	22	1.18023	-1.3313	22	1.28066	0.209887	0.196723	-1.08201	0.458728	0.193013
SAN_1216_at	194.25	140.15	135.55	208.15	188.9	169.5	3	3	156.65	188.85	32.6437	19.325	5.0404	5.23744	0.198801	0.102755	29.5028	36.4136	0.176576	0.186039	1.19005	22	1.52336	1.33059	22	1.11006	0.246712	0.196953	1.20555	0.45852	0.192819
SAN_1053_at	818.8	654.45	655.35	882.8	772.85	700.05	3	3	709.533	785.233	94.6288	92.0022	6.55893	6.66145	0.128957	0.11639	76.9432	74.034	0.0956575	0.0933403	1.22795	22	1.08014	1.32848	22	1.05027	0.232443	0.197637	1.10669	0.457902	0.192243
SAN_1745_at	726.85	776.35	772.1	857.9	810.95	807.8	3	3	758.433	825.55	27.4344	28.0602	6.63081	6.71567	0.0365563	0.0336737	66.9562	68.8591	0.073992	0.0824729	1.21036	22	1.05765	1.32651	22	1.24238	0.238985	0.198279	1.08849	0.457324	0.191705
SAN_1897_at	1880.3	1501.05	1582.4	1522.5	2008	2335.7	3	3	1654.58	1955.4	199.663	409.144	7.4066	7.56302	0.117815	0.21703	134.174	371.351	0.080901	0.187582	1.31957	22	7.66003	1.32624	22	5.37622	0.200545	0.198364	1.18181	0.457247	0.191634
SAN_1398_at	86.6	74.6	66.45	104.8	91.95	85.65	3	3	75.8833	94.1333	10.1361	9.75991	4.3233	4.54119	0.132777	0.10236	14.8275	18.7346	0.205016	0.197392	1.32302	22	1.59645	1.32609	22	1.07874	0.199416	0.198413	1.2405	0.457203	0.191593
SAN_0074_at	117.15	104.65	96.9	165.55	122.35	114.85	3	3	106.233	134.25	10.2174	27.3648	4.66259	4.8866	0.0954518	0.195421	21.801	27.9498	0.196093	0.218848	1.36899	22	1.64364	1.3204	22	1.24555	0.184819	0.200276	1.26373	0.455536	0.190043
SAN_1608_at	368.7	371	345.05	342.05	307.75	291.65	3	3	361.583	313.817	14.3644	25.7419	5.88996	5.7466	0.0401905	0.0810991	34.3783	50.9702	0.102731	0.157589	-1.3457	22	2.19818	-1.31994	22	2.35315	0.192104	0.200425	-1.15221	0.455404	0.189921
SAN_0464_at	928.5	1239	1263.85	963.8	1046.45	1085	3	3	1143.78	1031.75	186.854	61.9228	7.03252	6.93779	0.172578	0.0607024	112.616	70.6753	0.100116	0.0737051	-1.45949	22	2.53899	-1.31969	22	1.84508	0.158564	0.200506	-1.10859	0.455331	0.189853
SAN_1604_at	1013.3	1075.3	1078.8	1115.6	1142.15	1171.4	3	3	1055.8	1143.05	36.8477	27.9109	6.96164	7.04126	0.0352628	0.0244089	79.489	74.3817	0.0786287	0.0689197	1.38818	22	1.14204	1.31885	22	1.30159	0.17898	0.200785	1.08264	0.455083	0.189623
SAN_2059_at	249.55	230.2	203.35	308.85	278.2	228.45	3	3	227.7	271.833	23.2012	40.5764	5.42451	5.5975	0.103126	0.153116	41.0447	40.7774	0.169687	0.151103	1.3212	22	1.01315	1.31872	22	1.26111	0.200012	0.200826	1.19382	0.455047	0.189589
SAN_2144_at	49.05	33.15	31.65	69.35	43.3	36.95	3	3	37.95	49.8667	9.6421	17.1692	3.61621	3.87229	0.240687	0.327465	9.12915	13.1562	0.223721	0.251468	1.28895	22	2.07681	1.31783	22	1.26343	0.210806	0.20112	1.31401	0.454786	0.189347
SAN_0629_at	560.95	817.9	819.75	662.95	651.35	607.95	3	3	732.867	640.75	148.887	28.9917	6.58179	6.46195	0.218379	0.0457659	89.5271	54.1579	0.12123	0.100672	-1.52485	22	2.73266	-1.31727	22	1.45011	0.141544	0.201304	-1.14376	0.454622	0.189195
SAN_1813_at	491	574.1	573.3	553.9	449.6	436.05	3	3	546.133	479.85	47.7485	64.4861	6.30022	6.1677	0.0898743	0.130186	49.4468	64.2425	0.107235	0.13755	-1.41616	22	1.68798	-1.31602	22	1.6453	0.170731	0.201715	-1.13813	0.454258	0.188858
SAN_0485_at	410.7	329.85	310.6	415.6	414.65	375	3	3	350.383	401.75	53.1151	23.171	5.85167	5.99469	0.147035	0.0587005	40.2066	59.5379	0.124783	0.140998	1.2384	22	2.19277	1.31571	22	1.27678	0.228619	0.201819	1.1466	0.454166	0.188772
SAN_0897_at	311.95	252.45	234.95	382.3	294.5	275.8	3	3	266.45	317.533	40.364	56.8636	5.57781	5.75039	0.147368	0.172727	40.0943	57.7952	0.148377	0.173036	1.25786	22	2.07787	1.31136	22	1.36001	0.221631	0.203259	1.19172	0.452896	0.187596
SAN_2449_at	4.25	5.5	5.6	4.95	10.15	7.15	3	3	5.11667	7.41667	0.752219	2.61024	1.62481	1.96132	0.154322	0.359078	1.52199	1.94838	0.339669	0.286992	1.61129	22	1.6388	1.31074	22	1.40079	0.121371	0.203464	1.44951	0.452715	0.187429
SAN_2055_at	359.15	363	334.45	364.1	282.55	270.45	3	3	352.2	305.7	15.492	50.9365	5.86354	5.71379	0.0445361	0.160534	33.4756	52.0712	0.104648	0.168017	-1.30107	22	2.41957	-1.31039	22	2.5778	0.206698	0.203582	-1.15211	0.452612	0.187333
SAN_1229_at	855.6	942.15	940.95	916.15	799.15	803.55	3	3	912.9	839.617	49.6269	66.3163	6.81562	6.73092	0.0552701	0.0773479	68.0199	75.4034	0.0728016	0.0850896	-1.24993	22	1.22888	-1.31	22	1.36606	0.224458	0.20371	-1.08728	0.4525	0.187229
SAN_1220_at	777.1	654.9	632.25	985.15	701.9	655.5	3	3	688.083	780.85	77.9181	178.444	6.52978	6.64399	0.11035	0.218163	67.8907	97.4997	0.0894482	0.121742	1.3524	22	2.06246	1.30951	22	1.8524	0.189985	0.203873	1.13482	0.452357	0.187097
SAN_1152_at	304.2	159.05	148.8	217.6	123.6	120.9	3	3	204.017	154.033	86.9125	55.0669	5.26317	4.99822	0.395029	0.333113	50.1767	40.8539	0.241432	0.254207	-1.33797	22	1.50847	-1.30895	22	1.10863	0.194571	0.204061	-1.3245	0.452192	0.186945
SAN_1819_at	1330.9	1191.55	1224.3	1322.55	1356.35	1391.15	3	3	1248.92	1356.68	72.8635	34.3012	7.12892	7.21259	0.0576449	0.0252845	85.0069	119.816	0.0682976	0.0872758	1.27057	22	1.98665	1.30768	22	1.63296	0.217154	0.204482	1.08629	0.451824	0.186604
SAN_2266_at	6.7	6.2	7.6	7.75	12.3	7.45	3	3	6.83333	9.16667	0.70946	2.71769	1.91827	2.1885	0.102757	0.278778	1.74585	2.06899	0.265047	0.241127	1.49287	22	1.40444	1.30626	22	1.20824	0.149674	0.204956	1.34146	0.45141	0.186222
SAN_1700_at	715	762.85	752.15	678.3	693.65	668	3	3	743.333	679.983	25.1139	12.9076	6.61076	6.52195	0.0340627	0.0189501	65.6806	65.2458	0.0763035	0.0897135	-1.1852	22	1.01337	-1.30611	22	1.38238	0.248583	0.205007	-1.09316	0.451366	0.186181
SAN_0650_at	18.45	8.35	11.1	27.9	11.45	13.05	3	3	12.6333	17.4667	5.22167	9.07088	2.48142	2.77847	0.401615	0.480919	3.53757	4.96934	0.28429	0.272731	1.37241	22	1.97327	1.30597	22	1.08656	0.183766	0.205055	1.38259	0.451324	0.186143
SAN_1156_at	322	154.65	163.75	255.3	122.9	110.6	3	3	213.467	162.933	94.1027	80.2279	5.30469	5.01991	0.407919	0.455585	53.5931	48.6119	0.245155	0.287315	-1.20967	22	1.21544	-1.30595	22	1.37352	0.239245	0.205061	-1.31015	0.451319	0.186137
SAN_1215_at	674.9	652.5	634.65	775.55	702.75	680.95	3	3	654.017	719.75	20.1678	49.5383	6.48282	6.57735	0.0307944	0.0678614	60.1702	70.5811	0.0902129	0.0870847	1.22756	22	1.37599	1.3059	22	1.07313	0.232585	0.205077	1.10051	0.451305	0.186125
SAN_1548_at	52.55	35.75	34.55	73.95	46.05	40.5	3	3	40.95	53.5	10.0638	17.9263	3.69357	3.94481	0.232887	0.317111	10.2656	13.3444	0.221858	0.248713	1.29111	22	1.68977	1.30563	22	1.25674	0.210068	0.205168	1.30647	0.451226	0.186051
SAN_2230_at	640.15	805.65	791.55	752.8	838.1	856.3	3	3	745.783	815.733	91.7524	55.2563	6.60911	6.70252	0.127968	0.0690143	80.3046	65.2033	0.0907415	0.0845719	1.17125	22	1.51685	1.30424	22	1.15123	0.254027	0.205632	1.09379	0.450821	0.185678
SAN_1780_at	272.8	317.7	297.5	321.8	236.7	213.9	3	3	296	257.467	22.4876	56.8686	5.68842	5.53541	0.0764247	0.212681	35.9018	44.8295	0.102259	0.175723	-1.16207	22	1.55918	-1.30352	22	2.95296	0.25766	0.205875	-1.14966	0.45061	0.185483
SAN_1701_at	625.4	702.3	660.75	661.35	564.25	569	3	3	662.817	598.2	38.4916	54.741	6.49538	6.39122	0.0580105	0.0893534	58.9233	66.2299	0.0886569	0.106442	-1.26252	22	1.26338	-1.30229	22	1.44146	0.21998	0.206288	-1.10802	0.450251	0.185152
SAN_0617_at	926.05	1280.8	1339.5	1095.65	1383.85	1470.65	3	3	1182.12	1316.72	223.694	196.307	7.06207	7.17506	0.201428	0.155392	122.256	135.399	0.108464	0.105512	1.27796	22	1.22656	1.29332	22	1.05673	0.214582	0.209317	1.11386	0.447644	0.18275
SAN_1036_at	1401	1317.1	1383.15	1503.7	1441.35	1543.3	3	3	1367.08	1496.12	44.1974	51.3963	7.22008	7.31023	0.0325889	0.034496	90.162	155.242	0.0644061	0.102207	1.24491	22	2.96463	1.2925	22	2.51831	0.226264	0.209594	1.09439	0.447407	0.182532
SAN_0456_at	845.45	836.35	839.35	871.95	928.55	914	3	3	840.383	904.833	4.63717	29.3924	6.73385	6.8074	0.00551315	0.0327188	61.3523	67.807	0.0713004	0.0680655	1.22076	22	1.22148	1.29232	22	1.09731	0.235099	0.209656	1.07669	0.447354	0.182483
SAN_2427_s_at	46.4	30.4	26.9	56.5	37.9	38.85	3	3	34.5667	44.4167	10.3963	10.4752	3.51462	3.7763	0.28606	0.223726	9.29829	11.2697	0.258948	0.236972	1.16771	22	1.46898	1.29123	22	1.19408	0.255424	0.210027	1.28496	0.447037	0.182192
SAN_1065_at	4	1.6	1.3	5.85	3.05	2.65	3	3	2.3	3.85	1.47986	1.74356	0.706221	1.28538	0.598041	0.422499	1.37155	1.44041	0.649008	0.427111	1.3498	22	1.10292	1.29114	22	2.30898	0.190808	0.210059	1.67391	0.44701	0.182167
SAN_2312_at	29.85	22.1	17.55	43.55	25.85	23.45	3	3	23.1667	30.95	6.21899	10.9777	3.11894	3.3937	0.266335	0.332859	6.06234	9.0556	0.253744	0.267479	1.23708	22	2.23128	1.29078	22	1.11119	0.229099	0.210181	1.33597	0.446906	0.182072
SAN_1240_at	395.65	457.8	440	421.65	355.5	332.45	3	3	431.15	369.867	32.0062	46.3029	6.06458	5.90806	0.0754411	0.122549	41.5648	67.1853	0.0954023	0.187725	-1.34357	22	2.61274	-1.28739	22	3.8719	0.192784	0.211338	-1.16569	0.445922	0.181168
SAN_1683_at	42.7	30.45	25.1	26.6	23.5	25.35	3	3	32.75	25.15	9.02261	1.55965	3.46438	3.22356	0.268938	0.0624673	8.51858	5.24944	0.248699	0.208194	-1.31555	22	2.63335	-1.28604	22	1.42696	0.201871	0.2118	-1.30219	0.445531	0.180809
SAN_2111_at	18.45	15.6	15.65	23.55	19.95	18.4	3	3	16.5667	20.6333	1.63121	2.64213	2.80427	3.02157	0.0959652	0.125805	3.60156	4.11289	0.203306	0.210628	1.28842	22	1.3041	1.28569	22	1.07332	0.210986	0.21192	1.24547	0.44543	0.180716
SAN_1024_at	1746.65	2066.7	2266	1581.65	1821.75	1986.6	3	3	2026.45	1796.67	262.004	203.637	7.60831	7.48932	0.132003	0.115067	171.15	242.425	0.0853537	0.135823	-1.34117	22	2.00633	-1.2848	22	2.53222	0.193548	0.212226	-1.12789	0.445171	0.180479
SAN_1974_at	872.7	829.5	810.45	1001.65	853.35	868.8	3	3	837.55	907.933	31.8962	81.5278	6.73	6.80856	0.0378453	0.0877911	62.3735	75.0618	0.0728489	0.0773044	1.24912	22	1.44823	1.28102	22	1.12606	0.224749	0.213527	1.08403	0.444075	0.179475
SAN_1999_at	80.65	54.3	47.65	106.95	66.3	60.55	3	3	60.8667	77.9333	17.4525	25.2931	4.08284	4.32334	0.274009	0.305646	14.399	17.8197	0.235414	0.224332	1.29027	22	1.53157	1.28098	22	1.10124	0.210353	0.213539	1.28039	0.444066	0.179466
SAN_1684_at	55.9	41.65	35.45	30.55	41.25	31.85	3	3	44.3333	34.55	10.4857	5.83866	3.77366	3.53335	0.230939	0.16268	11.0965	8.5074	0.227323	0.232413	-1.2119	22	1.70129	-1.28031	22	1.04528	0.238408	0.21377	-1.28316	0.443872	0.179288
SAN_1765_at	3.75	0.9	1.9	4.55	4.25	2.05	3	3	2.18333	3.61667	1.44597	1.36504	0.619416	1.22663	0.713823	0.441942	1.3223	1.36145	0.687051	0.450345	1.30808	22	1.06009	1.28026	22	2.32749	0.204348	0.213789	1.65649	0.443856	0.179273
SAN_2271_at	4.7	5.9	4.85	7.8	6.5	6.45	3	3	5.15	6.91667	0.653835	0.765397	1.63383	1.93	0.12322	0.107562	1.52983	1.60722	0.316259	0.246294	1.37904	22	1.10374	1.27974	22	1.64883	0.181742	0.213968	1.34304	0.443705	0.179136
SAN_2120_at	808.1	605.1	577.9	875.3	709.2	645.2	3	3	663.7	743.233	125.791	118.765	6.48649	6.60275	0.18176	0.156127	77.7574	85.6421	0.116043	0.10635	1.19088	22	1.21308	1.27932	22	1.19059	0.24639	0.214114	1.11983	0.443584	0.179024
SAN_1619_at	15.5	19.1	15.95	19.85	22.75	19.95	3	3	16.85	20.85	1.9615	1.64621	2.82	3.03533	0.113225	0.0773183	3.61979	4.04722	0.202545	0.209951	1.27596	22	1.25011	1.27851	22	1.07447	0.215278	0.214394	1.23739	0.44335	0.17881
SAN_0480_at	676.75	806.65	822.5	833.45	639.8	621.8	3	3	768.633	698.35	79.967	117.346	6.64085	6.53978	0.107434	0.161531	75.0235	83.6654	0.0858708	0.106693	-1.08327	22	1.24365	-1.27813	22	1.54376	0.290417	0.214526	-1.10064	0.443239	0.178709
SAN_1571_at	1529	1682.55	1765.25	1589.85	1988.8	2169.1	3	3	1658.93	1915.92	119.883	296.423	7.41216	7.54958	0.0731478	0.1603	121.215	328.848	0.0711212	0.172156	1.27001	22	7.36001	1.27785	22	5.8593	0.217351	0.214623	1.15491	0.443157	0.178634
SAN_0362_at	55.8	47.55	39.35	89.75	53.45	44.7	3	3	47.5667	62.6333	8.22501	23.8878	3.85202	4.09192	0.174844	0.362045	11.6846	16.3806	0.216118	0.243431	1.29696	22	1.96532	1.27646	22	1.26874	0.208082	0.215104	1.31675	0.442756	0.178267
SAN_2254_at	828.35	1097.9	1129.25	966.85	884.25	915.3	3	3	1018.5	922.133	165.419	41.7218	6.91663	6.82601	0.171357	0.0450339	104.238	61.6456	0.103565	0.0666199	-1.37827	22	2.85922	-1.27463	22	2.41669	0.181976	0.215739	-1.1045	0.442228	0.177784
SAN_0706_at	4.6	0.85	0.3	6	2	1.05	3	3	1.91667	3.01667	2.34005	2.62694	0.0531882	0.844566	1.37774	0.881295	1.41027	1.54713	0.893681	0.599799	0.910108	22	1.2035	1.27353	22	2.22001	0.37263	0.216121	1.57391	0.44191	0.177494
SAN_1702_at	623.85	532.55	529.9	500.4	513.45	484.7	3	3	562.1	499.517	53.4935	14.3953	6.32876	6.21336	0.0928295	0.0288656	52.9629	66.0567	0.1002	0.120822	-1.28028	22	1.55557	-1.27334	22	1.45398	0.213783	0.216188	-1.12529	0.441855	0.177443
SAN_0254_s_at	81.95	49.35	46.95	52.95	45.45	37.75	3	3	59.4167	45.3833	19.5513	7.60022	4.05138	3.80565	0.308217	0.169448	15.0886	11.1661	0.243755	0.228713	-1.2949	22	1.82596	-1.27332	22	1.13586	0.208781	0.216195	-1.30922	0.441849	0.177438
SAN_1641_at	510.2	493.4	492.25	638.1	528.95	505.5	3	3	498.617	557.517	10.0479	70.7653	6.2117	6.31831	0.0200388	0.123501	39.0563	69.528	0.0819988	0.120032	1.27927	22	3.1691	1.27026	22	2.14277	0.21413	0.217264	1.11813	0.440963	0.17663
SAN_0152_at	10.6	9.6	11.25	14.5	13	11.75	3	3	10.4833	13.0833	0.831164	1.37689	2.34766	2.56765	0.0801213	0.105174	2.48809	2.30707	0.233494	0.189426	1.3272	22	1.16309	1.26728	22	1.51941	0.198053	0.218306	1.24801	0.440105	0.175847
SAN_1578_at	577.7	767.25	793.6	530.75	682.8	690.65	3	3	712.85	634.733	117.783	90.1377	6.55948	6.44604	0.174395	0.14885	81.804	66.4724	0.108146	0.111322	-1.28362	22	1.51449	-1.26598	22	1.0596	0.21263	0.218763	-1.12307	0.43973	0.175505
SAN_0810_at	528.4	577.05	543.75	602.6	445.95	412.7	3	3	549.733	487.083	24.8708	101.412	6.30876	6.17473	0.0449265	0.199967	45.5206	75.9227	0.103274	0.151987	-1.22581	22	2.78181	-1.26336	22	2.16584	0.23323	0.219686	-1.12862	0.438973	0.174816
SAN_0998_at	315.5	322.4	309	287.4	282.25	264.3	3	3	315.633	277.983	6.70099	12.1267	5.75443	5.62692	0.0212272	0.0440933	35.5515	40.5631	0.106494	0.139039	-1.20902	22	1.30181	-1.26107	22	1.7046	0.239489	0.220493	-1.13544	0.438314	0.174216
SAN_1716_at	1187.15	1219	1282.1	1317.8	1288.4	1389.1	3	3	1229.42	1331.77	48.3245	51.7825	7.11378	7.19376	0.0390904	0.0386196	81.6511	110.542	0.065448	0.0882767	1.28995	22	1.83287	1.26057	22	1.81928	0.210463	0.220669	1.08325	0.438171	0.174086
SAN_2241_at	249.75	304.2	277.85	247.1	242.85	224.85	3	3	277.267	238.267	27.2297	11.8119	5.62174	5.47256	0.0987208	0.0502251	36.2511	39.2535	0.128256	0.159972	-1.26422	22	1.1725	-1.26024	22	1.55572	0.21938	0.220788	-1.16368	0.438074	0.173998
SAN_1951_at	18.15	25.75	20.8	21.85	31.35	29.35	3	3	21.5667	27.5167	3.85757	5.00833	3.06069	3.3029	0.176296	0.192248	5.45648	6.11067	0.240198	0.230524	1.25798	22	1.25416	1.26015	22	1.0857	0.221589	0.220818	1.27589	0.43805	0.173976
SAN_1723_at	298.6	386.5	349.15	306.2	300.7	291.95	3	3	344.75	299.617	44.1149	7.1865	5.83725	5.70231	0.129979	0.0240543	40.6926	48.1983	0.11631	0.144937	-1.23929	22	1.40292	-1.25764	22	1.55283	0.228297	0.221708	-1.15064	0.437328	0.173319
SAN_1322_at	514.35	589.25	582.3	436.3	530.45	534.55	3	3	561.967	500.433	41.3834	55.5789	6.32958	6.21116	0.0752978	0.115099	50.7357	69.3613	0.0978418	0.130515	-1.2402	22	1.86899	-1.25744	22	1.77939	0.227965	0.221781	-1.12296	0.437269	0.173265
SAN_0563_at	668	609.35	581.1	519.45	595	551.05	3	3	619.483	555.167	44.3274	37.9429	6.4272	6.31772	0.070853	0.068087	62.4244	64.551	0.1013	0.112345	-1.24056	22	1.06929	-1.25357	22	1.22996	0.227835	0.223158	-1.11585	0.436155	0.172255
SAN_1035_at	1082.5	970.8	987.2	1142.4	1068.7	1066.35	3	3	1013.5	1092.48	60.3158	43.2451	6.92001	6.99569	0.0586434	0.0391535	81.9778	76.0463	0.0800141	0.0673416	1.22344	22	1.16208	1.25351	22	1.41178	0.234107	0.223178	1.07793	0.43614	0.17224
SAN_1709_at	761.35	871.05	868.05	774.8	754.3	772.9	3	3	833.483	767.333	62.4873	11.3271	6.72368	6.64285	0.0767384	0.0148237	67.3835	61.4554	0.079009	0.0789724	-1.25632	22	1.20223	-1.2533	22	1.00093	0.222179	0.223253	-1.08621	0.436079	0.172185
SAN_1450_at	690.4	673.65	682.5	697.15	602.7	572.4	3	3	682.183	624.083	8.37949	65.0659	6.52525	6.43275	0.0122883	0.102248	56.4313	61.5252	0.0747538	0.103798	-1.20538	22	1.18868	-1.25245	22	1.92801	0.240861	0.223556	-1.0931	0.435835	0.171964
SAN_1798_at	824.25	890.85	885.75	832	781.35	792.75	3	3	866.95	802.033	37.0671	26.5705	6.76436	6.68679	0.0432993	0.0328889	58.2849	61.5571	0.0678211	0.083328	-1.32636	22	1.11543	-1.25058	22	1.50957	0.198326	0.224226	-1.08094	0.435297	0.171477
SAN_1523_at	1081.35	1141.3	1132.3	1126.3	992.45	1003.65	3	3	1118.32	1040.8	32.3288	74.2566	7.0193	6.94609	0.0291372	0.07003	81.9966	70.9937	0.0714518	0.0722373	-1.2379	22	1.33399	-1.24798	22	1.02211	0.228801	0.225157	-1.07448	0.434552	0.170802
SAN_1907_at	569.75	632.15	609.45	444.5	607.95	577.75	3	3	603.783	543.4	31.5836	86.9708	6.40229	6.28873	0.0527192	0.168027	60.5346	72.2061	0.0886934	0.131184	-1.10998	22	1.42279	-1.24217	22	2.18766	0.278992	0.227253	-1.11112	0.432885	0.169294
SAN_1707_at	729.05	812.7	813.9	678.8	748.85	735.25	3	3	785.217	720.967	48.6455	37.1451	6.66465	6.57969	0.0631419	0.0522223	68.8158	69.197	0.0807729	0.0869785	-1.14032	22	1.01111	-1.23966	22	1.15956	0.266414	0.228162	-1.08912	0.432167	0.168645
SAN_2088_at	542.35	565.1	561.1	474.3	515.55	507	3	3	556.183	498.95	12.1458	21.7714	6.32094	6.21186	0.0219625	0.0441197	46.7936	65.4319	0.0941902	0.120022	-1.23232	22	1.95526	-1.2383	22	1.62372	0.230837	0.228656	-1.11471	0.431777	0.168293
SAN_0993_at	137.5	94.95	77.9	150.3	120.35	110.55	3	3	103.45	127.067	30.6957	20.7087	4.6108	4.83617	0.288423	0.158614	24.0713	26.0776	0.230143	0.216816	1.15262	22	1.17364	1.23455	22	1.12671	0.261438	0.230024	1.22829	0.430704	0.167325
SAN_1939_at	14.15	12.45	13.35	8.7	10.25	14	3	3	13.3167	10.9833	0.85049	2.72504	2.58765	2.37655	0.0640845	0.241665	2.94644	2.28226	0.212537	0.206357	-1.08438	22	1.66673	-1.23426	22	1.06078	0.289935	0.230127	-1.21244	0.430623	0.167252
SAN_2171_at	366.05	402.2	383.75	396.2	308.55	291.65	3	3	384	332.133	18.0763	56.1231	5.9499	5.79645	0.0470898	0.163069	39.2309	60.8929	0.10419	0.188765	-1.2402	22	2.40922	-1.23271	22	3.28243	0.227965	0.230695	-1.15616	0.430179	0.166853
SAN_1142_at	284	307.2	287.75	343.3	225.2	204.05	3	3	292.983	257.517	12.4539	75.0394	5.67952	5.52465	0.042064	0.276326	35.2633	48.8218	0.102888	0.191966	-1.02001	22	1.91682	-1.23159	22	3.48116	0.318811	0.231105	-1.13773	0.429859	0.166565
SAN_1168_s_at	491.1	537.7	555.2	448.6	487.25	471.2	3	3	528	469.017	33.1326	19.4173	6.26776	6.15006	0.0636321	0.0415693	45.1228	59.9529	0.103177	0.129515	-1.36151	22	1.76534	-1.23109	22	1.57571	0.187136	0.23129	-1.12576	0.429715	0.166435
SAN_1637_at	29.05	39.5	35.15	45.2	45.95	38.4	3	3	34.5667	43.1833	5.24937	4.15943	3.53498	3.76224	0.155116	0.0992234	8.47448	10.3781	0.229795	0.222421	1.11389	22	1.49971	1.23079	22	1.06741	0.277349	0.231397	1.24928	0.429632	0.16636
SAN_0208_at	166.9	80.6	76.2	267.55	103.75	91.05	3	3	107.9	154.117	51.1428	98.4412	4.61342	4.91423	0.437358	0.588265	30.5289	53.6643	0.270084	0.326047	1.29655	22	3.08992	1.23063	22	1.45735	0.208221	0.231457	1.42833	0.429585	0.166318
SAN_1517_at	544.25	625.9	612.45	653.05	662	634.3	3	3	594.2	649.783	43.7776	14.136	6.38536	6.47648	0.0752205	0.0218363	61.2098	54.245	0.0892135	0.0926863	1.17712	22	1.27328	1.22688	22	1.07937	0.251728	0.232837	1.09354	0.428514	0.165354
SAN_2274_at	17.85	18.35	15.25	20.5	21.1	21.25	3	3	17.15	20.95	1.66433	0.396863	2.83874	3.04202	0.099824	0.0190329	3.67426	4.10582	0.202013	0.204086	1.19456	22	1.2487	1.22612	22	1.02062	0.244979	0.233115	1.22157	0.428299	0.165161
SAN_1358_at	11.15	22.1	27.35	14.75	32.5	33.85	3	3	20.2	27.0333	8.26544	10.6591	2.93858	3.23147	0.468789	0.468296	5.70619	7.30955	0.295473	0.289951	1.27635	22	1.64092	1.22546	22	1.03845	0.215142	0.233359	1.33828	0.428111	0.164992
SAN_1492_at	1313.95	1139.85	1131.75	1199.75	1074	1060.35	3	3	1195.18	1111.37	102.935	76.8459	7.08366	7.01179	0.0841995	0.0679203	87.2057	77.8244	0.0737904	0.0699439	-1.24206	22	1.25562	-1.22428	22	1.11301	0.227293	0.233795	-1.07542	0.427775	0.16469
SAN_1589_at	503.6	473.8	455.9	585.55	526.6	484.15	3	3	477.767	532.1	24.0961	50.9233	6.16828	6.2738	0.050176	0.0952915	38.2286	69.3306	0.084214	0.123484	1.18866	22	3.28907	1.22273	22	2.15008	0.247247	0.234368	1.11372	0.427333	0.164293
SAN_2211_at	488.65	511.6	488.9	516.6	437.6	384.7	3	3	496.383	446.3	13.1786	66.379	6.20712	6.09368	0.026352	0.147792	39.9666	65.4641	0.0779397	0.140624	-1.13099	22	2.68295	-1.22204	22	3.25536	0.270238	0.234623	-1.11222	0.427137	0.164117
SAN_0519_at	243.05	496.1	484	240.75	386.4	349.85	3	3	407.717	325.667	142.734	75.7767	5.96071	5.76605	0.405005	0.249465	72.9713	62.4594	0.196797	0.193708	-1.47956	22	1.36493	-1.22102	22	1.03215	0.153168	0.235004	-1.25194	0.426845	0.163855
SAN_2466_at	178.25	168.1	166.65	241.95	194.3	181	3	3	171	205.75	6.3204	32.0477	5.14121	5.31888	0.0366069	0.15131	27.9397	40.0748	0.164687	0.191569	1.23204	22	2.05732	1.21808	22	1.3531	0.230941	0.236095	1.20322	0.426009	0.163106
SAN_2228_at	200.6	242.1	224.3	264.4	276.05	240.65	3	3	222.333	260.367	20.8198	18.0414	5.40122	5.56046	0.0945698	0.0701808	38.4795	38.154	0.171475	0.148352	1.21567	22	1.01713	1.21647	22	1.33603	0.236994	0.236698	1.17106	0.42555	0.162695
SAN_0048_at	12.65	10.8	11	16.1	15.55	11.3	3	3	11.4833	14.3167	1.0153	2.62694	2.43837	2.64923	0.0864766	0.195133	2.65519	2.90203	0.227727	0.195865	1.24764	22	1.19457	1.2159	22	1.35181	0.225282	0.236908	1.24673	0.42539	0.162551
SAN_0520_at	271.4	533.85	513.4	213.75	453.8	393.55	3	3	439.55	353.7	145.981	124.888	6.04159	5.81922	0.379817	0.39993	74.185	82.0805	0.188189	0.254858	-1.344	22	1.22419	-1.21571	22	1.83403	0.192646	0.236982	-1.24272	0.425334	0.162501
SAN_0725_at	127.3	54.8	46.55	105.1	96.45	70.95	3	3	76.2167	90.8333	44.4314	17.7543	4.23025	4.4953	0.539923	0.206581	23.7492	19.7048	0.313101	0.211914	0.820393	22	1.45263	1.21426	22	2.18299	0.420793	0.237523	1.19178	0.424922	0.162132
SAN_1175_at	854.8	836.3	819	867.45	744.6	713	3	3	836.7	775.017	17.9034	81.594	6.72931	6.6493	0.0213936	0.102994	61.1633	70.2531	0.0716985	0.0888114	-1.14698	22	1.31932	-1.21424	22	1.53432	0.263709	0.23753	-1.07959	0.424917	0.162128
SAN_0642_at	634.8	165.15	158.65	822.5	244.65	239.55	3	3	319.533	435.567	273.048	335.104	5.54229	5.89698	0.789223	0.706209	121.572	154.835	0.363733	0.351997	1.02091	22	1.62207	1.21372	22	1.06779	0.318394	0.237724	1.36313	0.424769	0.161996
SAN_1746_at	843.45	911.45	924.8	979.95	731.6	765.2	3	3	893.233	825.583	43.6273	134.737	6.79404	6.70762	0.0494999	0.157388	63.2648	88.9195	0.0677787	0.103124	-1.07371	22	1.97546	-1.21287	22	2.31492	0.294587	0.238042	-1.08194	0.424529	0.161781
SAN_1328_at	1278.15	1420.35	1465.1	1007.5	1367.15	1460.7	3	3	1387.87	1278.45	97.6163	239.266	7.23384	7.14079	0.0715603	0.19813	99.2717	140.969	0.0705833	0.112619	-1.09917	22	2.0165	-1.2125	22	2.54575	0.283576	0.238182	-1.08559	0.424422	0.161685
SAN_1935_at	1386.05	1117	1161.6	1384.05	1270.2	1306.25	3	3	1221.55	1320.17	144.196	58.1869	7.10339	7.18487	0.114975	0.0437773	99.7061	110.732	0.0791772	0.0854006	1.14632	22	1.23339	1.21187	22	1.16338	0.263978	0.238418	1.08073	0.424243	0.161526
SAN_2474_at	55.5	25.95	19.8	60.15	38.8	29.6	3	3	33.75	42.85	19.0854	15.6725	3.41941	3.71435	0.534389	0.357826	11.486	12.1909	0.317519	0.277277	0.941021	22	1.12649	1.21182	22	1.31133	0.356913	0.238435	1.26963	0.424231	0.161514
SAN_0174_at	757.25	754.95	765.5	847.9	824.85	785.25	3	3	759.233	819.333	5.5476	31.6872	6.63229	6.70799	0.00729449	0.0388853	66.141	66.9132	0.0728887	0.0802185	1.1064	22	1.02349	1.20966	22	1.21124	0.280503	0.239248	1.07916	0.423617	0.160966
SAN_1320_at	1692.15	1597.75	1677.25	1496.45	2039.75	2221.2	3	3	1655.72	1919.13	50.7504	377.13	7.41167	7.54575	0.0309068	0.207839	107.419	347.555	0.0651827	0.180892	1.25421	22	10.4686	1.20774	22	7.70143	0.22293	0.239971	1.1591	0.423072	0.160479
SAN_0121_at	1123.45	1414.4	1468.1	1093.3	1250.95	1327	3	3	1335.32	1223.75	185.436	119.201	7.19011	7.10643	0.144924	0.0992936	114.266	103.77	0.0874165	0.0824095	-1.25193	22	1.21254	-1.2065	22	1.12521	0.223744	0.240438	-1.09117	0.422721	0.160166
SAN_0474_at	761.35	824.25	815.05	983.8	826	804.6	3	3	800.217	871.467	33.9724	97.8702	6.68427	6.76612	0.0429584	0.109305	65.9648	80.2344	0.0762339	0.0894706	1.18811	22	1.47944	1.20607	22	1.37741	0.247459	0.240602	1.08904	0.422598	0.160056
SAN_1111_s_at	17.25	12	11	19.7	16.25	13.5	3	3	13.4167	16.4833	3.35721	3.10658	2.57687	2.79047	0.238641	0.188976	3.27843	3.23528	0.235592	0.196797	1.1532	22	1.02685	1.20518	22	1.43312	0.261205	0.240937	1.22857	0.422347	0.159832
SAN_1132_at	251.45	371.8	360.15	272.05	305.5	269.1	3	3	327.8	282.217	66.3771	20.2178	5.77737	5.64101	0.217203	0.0703108	45.3019	41.6935	0.140904	0.136256	-1.28237	22	1.18058	-1.20502	22	1.06938	0.213063	0.240997	-1.16152	0.422302	0.159792
SAN_2219_at	942.05	1140.25	1169.25	934.45	1006.85	1054.75	3	3	1083.85	998.683	123.655	60.5644	6.98373	6.9052	0.118161	0.0610932	96.2242	66.3948	0.090139	0.0679656	-1.26179	22	2.10039	-1.20481	22	1.75892	0.220238	0.241078	-1.08528	0.422241	0.159738
SAN_2203_at	444.3	446.3	430.25	548.4	485.55	447.25	3	3	440.283	493.733	8.74648	51.0691	6.08729	6.19847	0.0199755	0.102581	40.9249	66.9975	0.0899939	0.132193	1.17922	22	2.68004	1.2042	22	2.1577	0.250907	0.241309	1.1214	0.422068	0.159584
SAN_2240_at	848.6	1147.65	1203.65	830.15	991.2	1063.15	3	3	1066.63	961.5	190.887	119.306	6.96072	6.86317	0.189549	0.127507	113.062	79.6149	0.112662	0.0836517	-1.31686	22	2.01671	-1.20414	22	1.81385	0.201439	0.241332	-1.10934	0.422051	0.159568
SAN_0154_at	255.75	226.65	218.25	325.75	272	229.25	3	3	233.55	275.667	19.6792	48.3544	5.45108	5.60892	0.0828234	0.175679	40.6279	42.9009	0.165138	0.155842	1.23462	22	1.11502	1.20396	22	1.12285	0.229998	0.2414	1.18033	0.422001	0.159523
SAN_1075_at	11.05	8.6	6.9	13.15	11.65	8.4	3	3	8.85	11.0667	2.08626	2.42813	2.1619	2.38665	0.235618	0.231848	2.34594	2.25116	0.253934	0.20053	1.18086	22	1.08598	1.20308	22	1.60355	0.250266	0.241732	1.25047	0.421753	0.159302
SAN_1292_at	1307.1	1040.15	1035.35	1136.1	1252.5	1262.7	3	3	1127.53	1217.1	155.528	70.3332	7.02173	7.10309	0.133249	0.0587963	105.233	94.9048	0.0907419	0.0742337	1.09475	22	1.22949	1.202	22	1.49422	0.285467	0.242144	1.07944	0.421445	0.159028
SAN_0748_s_at	197.4	181.9	152.5	188.3	137.35	113.45	3	3	177.267	146.367	22.8058	38.231	5.17195	4.96398	0.131887	0.255867	30.7161	34.6638	0.182403	0.237899	-1.15558	22	1.27356	-1.20163	22	1.70107	0.26025	0.242284	-1.21111	0.421341	0.158935
SAN_1866_at	864.75	1098.2	1182.6	896.5	954.3	1016.25	3	3	1048.52	955.683	164.647	59.887	6.94645	6.86112	0.163598	0.0626883	104.836	65.7151	0.101577	0.0693618	-1.29955	22	2.545	-1.20159	22	2.14461	0.20721	0.2423	-1.09714	0.421329	0.158924
SAN_0659_at	298.05	205.15	189.05	280.5	272.6	250.5	3	3	230.75	267.867	58.8368	15.55	5.421	5.58935	0.24271	0.0588207	46.7542	38.045	0.195831	0.143921	1.06653	22	1.51024	1.19976	22	1.85146	0.297747	0.242994	1.16085	0.420812	0.158464
SAN_0643_at	2355.1	1825.5	1920.35	1883.2	2547.05	2894.15	3	3	2033.65	2441.47	282.395	513.679	7.6114	7.78462	0.134845	0.220666	177.091	529.535	0.0856583	0.235122	1.26505	22	8.94119	1.19894	22	7.53439	0.219088	0.243305	1.20053	0.420582	0.158259
SAN_1117_at	783.7	972.05	971.25	933.5	789.55	770.05	3	3	909	831.033	108.514	89.2728	6.80734	6.71895	0.124113	0.104662	76.7372	78.1574	0.0866367	0.0942595	-1.23291	22	1.03736	-1.19576	22	1.18371	0.230623	0.24452	-1.09382	0.419682	0.157458
SAN_2440_at	5.75	7.35	6.45	7.1	9.25	8.75	3	3	6.51667	8.36667	0.802081	1.12509	1.86933	2.11792	0.122834	0.13948	1.7134	1.71633	0.279886	0.226594	1.32125	22	1.00343	1.19569	22	1.52569	0.199994	0.244547	1.28389	0.419662	0.157441
SAN_0288_at	162.4	225.6	208.65	183.8	287.5	251.1	3	3	198.883	240.8	32.7124	52.6117	5.28316	5.46697	0.171728	0.229425	35.3184	44.303	0.188464	0.188168	1.2814	22	1.57349	1.19546	22	1.00316	0.213395	0.244636	1.21076	0.419596	0.157382
SAN_0532_at	289.3	207	185.6	358.8	250.25	214	3	3	227.3	274.35	54.7493	75.3483	5.40793	5.5904	0.231295	0.265009	46.0408	49.0172	0.193015	0.180978	1.21181	22	1.13347	1.19451	22	1.13745	0.238441	0.244998	1.207	0.419329	0.157145
SAN_0739_at	15.55	13.8	11.25	20.05	17.75	12.7	3	3	13.5333	16.8333	2.16237	3.75977	2.59637	2.80541	0.163692	0.236444	3.07451	3.32987	0.222282	0.206334	1.26115	22	1.17301	1.19381	22	1.16056	0.220465	0.245265	1.24384	0.419132	0.15697
SAN_0462_at	884.7	892.7	897.45	1015	727.2	731.95	3	3	891.617	824.717	6.44367	164.807	6.79302	6.70252	0.00723348	0.190661	60.9255	96.4282	0.0652106	0.114085	-1.01588	22	2.50501	-1.19286	22	3.0607	0.320729	0.245632	-1.08112	0.418862	0.15673
SAN_1217_at	1004.35	1216.1	1288	950.15	1118.55	1157.1	3	3	1169.48	1075.27	147.459	110.055	7.05878	6.97669	0.13024	0.105358	98.1605	88.1352	0.0862016	0.0824122	-1.23701	22	1.24044	-1.19222	22	1.09407	0.229126	0.245878	-1.08762	0.418681	0.15657
SAN_0773_at	33.05	37.15	39.1	37.6	27	24.35	3	3	36.4333	29.65	3.08801	7.01124	3.59304	3.37179	0.086169	0.226976	8.23449	7.49322	0.203323	0.249163	-1.05529	22	1.20764	-1.19159	22	1.50173	0.302745	0.246119	-1.22878	0.418504	0.156413
SAN_0038_at	971.35	381.25	353.1	716.05	304.25	282.8	3	3	568.567	434.367	349.104	244.181	6.22963	5.97878	0.563406	0.516554	157.064	120.115	0.254643	0.261971	-1.17555	22	1.70984	-1.18927	22	1.05838	0.252339	0.24701	-1.30896	0.417852	0.155833
SAN_0200_at	1415.75	1636.25	1757.4	1074.6	1587.35	1713.1	3	3	1603.13	1458.35	173.216	338.233	7.37572	7.26519	0.110141	0.250164	124.431	203.532	0.0777435	0.141229	-1.05122	22	2.6755	-1.18749	22	3.30005	0.30457	0.247697	-1.09928	0.417349	0.155388
SAN_0641_at	617.85	742.85	753.35	685	628.65	603.65	3	3	704.683	639.1	75.3829	41.6696	6.55376	6.45866	0.11065	0.0645485	69.7069	55.9254	0.0908592	0.104847	-1.27107	22	1.55358	-1.18718	22	1.33159	0.216978	0.247816	-1.10262	0.417263	0.155311
SAN_1840_at	448.95	460.95	453.35	450.55	389.55	383.75	3	3	454.417	407.95	6.07069	37.0065	6.11896	6.00848	0.0133374	0.0886394	37.3846	58.6862	0.0797622	0.141352	-1.15666	22	2.46427	-1.17891	22	3.1406	0.259819	0.251028	-1.1139	0.414935	0.153251
SAN_0265_at	537.4	590.9	545.5	436.8	545.4	523.35	3	3	557.933	501.85	28.8358	57.4036	6.32336	6.21375	0.0510255	0.1181	47.63	69.0159	0.0954029	0.129793	-1.15841	22	2.09961	-1.17864	22	1.85089	0.259119	0.251133	-1.11175	0.414859	0.153184
SAN_1384_at	972.05	919.4	918	1062.25	958.2	986.65	3	3	936.483	1002.37	30.8096	53.776	6.84178	6.90917	0.0325991	0.0531256	67.3837	65.7963	0.0733717	0.0666052	1.21166	22	1.04883	1.17802	22	1.2135	0.238496	0.251375	1.07035	0.414685	0.15303
SAN_0459_at	950.55	1039.5	1061.2	1089.85	1075.85	1099.45	3	3	1017.08	1088.38	58.6322	11.8682	6.92356	6.99241	0.0585295	0.0109157	82.0092	75.2121	0.0775188	0.065427	1.10981	22	1.18891	1.17552	22	1.40378	0.279065	0.252353	1.0701	0.413983	0.15241
SAN_1066_at	52.35	51.85	45.45	84.75	54.85	49.8	3	3	49.8833	63.1333	3.84751	18.8901	3.90764	4.11744	0.0789777	0.283237	11.6797	15.1791	0.210808	0.226349	1.19826	22	1.689	1.17482	22	1.15287	0.243567	0.252627	1.26562	0.413787	0.152237
SAN_0662_s_at	372.45	196.85	183.05	155.6	238.1	194.05	3	3	250.783	195.917	105.592	41.2817	5.47077	5.2627	0.390829	0.212753	59.8217	38.013	0.233673	0.198872	-1.34079	22	2.47659	-1.1745	22	1.38061	0.19367	0.252753	-1.28005	0.413696	0.152157
SAN_2139_at	246.65	147.05	139.65	238.4	206.6	183.45	3	3	177.783	209.483	59.7549	27.5882	5.14596	5.33889	0.314571	0.131192	38.6919	39.9695	0.214466	0.187219	0.986997	22	1.06713	1.1738	22	1.31225	0.334376	0.253025	1.17831	0.413502	0.151986
SAN_1937_at	10.75	7.1	8.1	10.9	9.8	10.9	3	3	8.65	10.5333	1.88613	0.635085	2.14229	2.3533	0.211953	0.0614188	2.2886	1.97771	0.251314	0.184208	1.07845	22	1.3391	1.17296	22	1.8613	0.292515	0.253356	1.21773	0.413266	0.151777
SAN_1074_at	8.75	4.85	6.3	9.15	8.7	7.25	3	3	6.63333	8.36667	1.97125	0.992891	1.86286	2.11936	0.29567	0.122446	1.87234	1.70144	0.305326	0.224481	1.18668	22	1.21098	1.17232	22	1.84999	0.24801	0.253609	1.26131	0.413085	0.151618
SAN_0431_at	151.3	182.05	160.85	159.05	125.55	127.15	3	3	164.733	137.25	15.7385	18.8963	5.10134	4.91576	0.094257	0.133047	29.351	28.5057	0.169807	0.21541	-1.16344	22	1.06019	-1.17185	22	1.60924	0.257114	0.253794	-1.20024	0.412953	0.151502
SAN_0723_at	210.4	209.7	198.15	226.7	152.55	142.1	3	3	206.083	173.783	6.87938	46.1241	5.3279	5.13588	0.0337122	0.251707	34.8724	39.8368	0.181792	0.218015	-1.05669	22	1.30498	-1.17165	22	1.43821	0.302119	0.253871	-1.18586	0.412898	0.151453
SAN_0432_at	182.55	132.1	125.85	195.45	177.15	150.2	3	3	146.833	174.267	31.089	22.7624	4.97522	5.15476	0.202202	0.13307	28.0368	35.6315	0.183197	0.192038	1.048	22	1.61514	1.17164	22	1.09885	0.306014	0.253876	1.18683	0.412894	0.15145
SAN_0302_at	171.8	213.55	196.4	171.85	162.25	147.45	3	3	193.917	160.517	20.9855	12.292	5.26345	5.07642	0.109727	0.077355	33.609	34.2958	0.1784	0.211908	-1.20476	22	1.04128	-1.16949	22	1.41093	0.241098	0.254722	-1.20808	0.412293	0.15092
SAN_0191_at	802.4	965.35	979.4	965.95	991.45	979.1	3	3	915.717	978.833	98.3862	12.7521	6.81568	6.8863	0.111149	0.0130313	77.2483	62.6602	0.0839512	0.0624046	1.09908	22	1.51983	1.16942	22	1.80976	0.283618	0.254749	1.06893	0.412274	0.150903
SAN_1673_at	1028.95	968.55	989.7	1004.2	899.25	895.6	3	3	995.733	933.017	30.6487	61.6736	6.90317	6.837	0.0306561	0.064937	75.9762	62.515	0.0720197	0.0664721	-1.10406	22	1.47702	-1.16931	22	1.17388	0.281495	0.254791	-1.06722	0.412244	0.150876
SAN_1288_at	1090.1	1103.5	1168.05	1126.95	993.45	1022.65	3	3	1120.55	1047.68	41.6783	70.1824	7.02112	6.95287	0.0368583	0.0660414	83.5863	69.7749	0.0717018	0.071278	-1.15914	22	1.43506	-1.16924	22	1.01192	0.258827	0.254819	-1.06955	0.412224	0.150859
SAN_0204_at	28.75	29.05	25.75	43.4	33.7	28.65	3	3	27.85	35.25	1.82483	7.49617	3.32536	3.5477	0.0668243	0.209294	6.79724	9.2141	0.229345	0.236752	1.11941	22	1.83756	1.16832	22	1.06564	0.27504	0.255183	1.26571	0.411966	0.150632
SAN_1409_at	486.25	596.6	591.5	581.55	469.05	440.6	3	3	558.117	497.067	62.2906	74.5347	6.32021	6.20151	0.115683	0.145587	53.0926	73.7909	0.106098	0.140515	-1.1632	22	1.93169	-1.16763	22	1.754	0.257212	0.255455	-1.12282	0.411773	0.150462
SAN_0977_at	444.65	450.35	431.7	426	392.2	366.1	3	3	442.233	394.767	9.55698	30.0324	6.09168	5.97637	0.0216973	0.0758711	39.6212	62.9162	0.0888564	0.146388	-1.10574	22	2.52156	-1.16628	22	2.71414	0.280784	0.255988	-1.12024	0.411396	0.15013
SAN_2221_at	11.15	16.3	12	14.8	15.85	16.8	3	3	13.15	15.8167	2.76089	1.00042	2.5625	2.75973	0.201405	0.063446	3.152	2.86413	0.230641	0.18093	1.0845	22	1.21112	1.16531	22	1.625	0.289885	0.256375	1.20279	0.411123	0.14989
SAN_1980_at	312.55	323.3	310.85	450.9	336.65	324.25	3	3	315.567	370.6	6.75099	69.8177	5.75422	5.90393	0.0212737	0.180514	35.4972	70.0797	0.10634	0.195485	1.21339	22	3.89758	1.16527	22	3.37934	0.237847	0.256389	1.1744	0.411113	0.149881
SAN_0149_at	15.2	19.75	14.2	15.75	12.5	12.2	3	3	16.3833	13.4833	2.95818	1.96871	2.7859	2.59467	0.174185	0.140969	3.7321	2.60221	0.209564	0.192273	-1.10401	22	2.05694	-1.1646	22	1.18795	0.281518	0.256655	-1.21508	0.410925	0.149716
SAN_0606_at	695.8	878.25	864.95	831.3	691.55	703.95	3	3	813	742.267	101.716	77.354	6.69522	6.60621	0.130266	0.101524	76.4491	76.422	0.0941301	0.0933001	-1.13338	22	1.00071	-1.16325	22	1.01787	0.269257	0.25719	-1.09529	0.410548	0.149385
SAN_1138_at	457.85	492.2	479.85	402.4	455.25	438.25	3	3	476.633	431.967	17.3994	26.9795	6.1663	6.06703	0.0367014	0.063192	37.1245	60.2456	0.0828586	0.122472	-1.09326	22	2.63347	-1.16283	22	2.18475	0.286108	0.257359	-1.1034	0.410429	0.14928
SAN_2308_at	10.65	9.15	9.8	13.4	10.35	12.65	3	3	9.86667	12.1333	0.752219	1.58929	2.28723	2.48997	0.0760191	0.135578	2.28261	2.23115	0.233261	0.191942	1.22997	22	1.04666	1.16242	22	1.47688	0.231698	0.257518	1.22973	0.410317	0.149182
SAN_0298_at	245.6	139.95	136.85	176.25	125.6	112.1	3	3	174.133	137.983	61.9114	33.8203	5.12129	4.90813	0.331368	0.235402	38.7454	31.6158	0.216004	0.232903	-1.25208	22	1.50187	-1.16229	22	1.16258	0.223689	0.25757	-1.26199	0.410281	0.14915
SAN_1531_at	992.7	1019.8	1012.45	980.85	927.4	924.6	3	3	1008.32	944.283	14.0148	31.6986	6.91597	6.85006	0.0139392	0.0332588	75.5686	58.7794	0.0740511	0.0645993	-1.15847	22	1.65285	-1.16185	22	1.31404	0.259093	0.257747	-1.06781	0.410156	0.149041
SAN_0701_at	65.1	61.85	54.65	41.5	52.2	55.25	3	3	60.5333	49.65	5.34797	7.22098	4.10053	3.89755	0.0899596	0.151515	12.6682	11.1988	0.209443	0.218924	-1.11485	22	1.27963	-1.1604	22	1.09259	0.276945	0.258325	-1.2192	0.409751	0.148685
SAN_1808_at	1332.8	1469.5	1572.05	1287.85	1342.3	1415.7	3	3	1458.12	1348.62	120.031	64.1586	7.28262	7.20608	0.0830078	0.047448	107.348	119.519	0.0732013	0.0879517	-1.18058	22	1.23962	-1.15846	22	1.44361	0.250377	0.259099	-1.08119	0.40921	0.148209
SAN_0193_at	824.05	881.45	888.2	985.7	876.8	909.15	3	3	864.567	923.883	35.2504	55.925	6.76167	6.82738	0.041256	0.0599364	58.8808	63.6373	0.0711048	0.0680852	1.18502	22	1.16809	1.15619	22	1.09067	0.248654	0.260005	1.06861	0.408577	0.147655
SAN_1313_at	546.6	552	545.6	808.65	542.95	532.15	3	3	548.067	627.917	3.44287	156.613	6.30638	6.4231	0.0062716	0.236001	43.6946	85.9721	0.101957	0.142511	1.43412	22	3.87133	1.15372	22	1.95372	0.165601	0.260994	1.14569	0.40789	0.147053
SAN_2153_at	445.35	344.35	322.3	389.3	440.8	414.25	3	3	370.667	414.783	65.6106	25.7541	5.90533	6.02647	0.170834	0.0621205	42.8541	58.123	0.124633	0.132908	1.05815	22	1.83955	1.15154	22	1.1372	0.301469	0.261871	1.11902	0.407282	0.146521
SAN_1513_at	761.95	756.55	751.6	1017.3	732.2	760.85	3	3	756.7	836.783	5.17663	156.987	6.62895	6.71847	0.00684016	0.179811	65.0247	95.6594	0.0718299	0.11396	1.1992	22	2.16421	1.15096	22	2.51706	0.243207	0.262107	1.10583	0.40712	0.146379
SAN_2272_at	7.35	5.85	7.5	10.4	7.05	8.85	3	3	6.9	8.76667	0.912414	1.67655	1.92535	2.15842	0.137987	0.195321	1.78758	1.86876	0.264631	0.230821	1.25023	22	1.09289	1.14961	22	1.31441	0.224353	0.26265	1.27053	0.406745	0.146051
SAN_0841_at	403.45	445.65	456.8	461.1	358.35	324.35	3	3	435.3	381.267	28.1407	71.1971	6.07461	5.93232	0.0657408	0.181315	41.4887	68.3909	0.0974877	0.190967	-1.16998	22	2.71729	-1.14948	22	3.83722	0.254528	0.262702	-1.14172	0.406709	0.146019
SAN_0212_at	603	634.45	610.5	509.05	586.05	583.5	3	3	615.983	559.533	16.4264	43.7384	6.42298	6.325	0.0265153	0.0800958	60.2132	66.129	0.0969211	0.111497	-1.09324	22	1.20615	-1.1488	22	1.3234	0.286115	0.262976	-1.10089	0.40652	0.145854
SAN_0315_at	384.9	486.85	477.9	487	351.25	358.95	3	3	449.883	399.067	56.4549	76.2498	6.10345	5.97765	0.130635	0.18272	45.0095	68.179	0.100345	0.16173	-1.07737	22	2.29453	-1.1448	22	2.59769	0.292986	0.264596	-1.12734	0.405408	0.144882
SAN_1174_at	11.55	11.3	10.35	16.1	13.5	11.25	3	3	11.0667	13.6167	0.633114	2.4271	2.40282	2.60063	0.058058	0.179234	2.57056	2.76093	0.225162	0.197195	1.17082	22	1.15359	1.14465	22	1.30376	0.254197	0.264654	1.23042	0.405368	0.144848
SAN_1347_at	278	273.65	257.95	229.8	261.7	214.25	3	3	269.867	235.25	10.5468	24.1899	5.59741	5.45718	0.0394609	0.101512	37.4961	40.4349	0.129375	0.16826	-1.08728	22	1.16289	-1.14433	22	1.69145	0.288682	0.264785	-1.14715	0.405278	0.144769
SAN_1213_at	530.55	590.45	592.75	552.7	496.05	501.25	3	3	571.25	516.667	35.266	31.3139	6.34652	6.2462	0.0629119	0.0596518	52.3393	66.5506	0.0945928	0.118823	-1.11663	22	1.61677	-1.14414	22	1.57791	0.276199	0.264864	-1.10565	0.405225	0.144722
SAN_0223_at	18.55	17.85	16.55	23.5	19.9	20.7	3	3	17.65	21.3667	1.01489	1.89033	2.86962	3.05928	0.0580413	0.0868887	3.78656	4.30711	0.202512	0.203597	1.1225	22	1.29385	1.14398	22	1.01074	0.27375	0.264927	1.21058	0.405181	0.144685
SAN_1473_at	481.9	403.2	388.4	442.6	488.65	483.6	3	3	424.5	471.617	50.2576	25.2557	6.0464	6.15519	0.115266	0.0543959	45.81	61.1135	0.0989932	0.131677	1.0685	22	1.77973	1.1438	22	1.76934	0.29688	0.264999	1.11099	0.405132	0.144642
SAN_2050_at	8	7.4	9.1	8.9	11.05	10	3	3	8.16667	9.98333	0.862168	1.0751	2.0964	2.29702	0.104435	0.108297	2.01628	1.92804	0.231656	0.196622	1.1279	22	1.09362	1.14363	22	1.38811	0.271514	0.26507	1.22245	0.405083	0.144599
SAN_1430_at	957.75	1007.95	1023.05	1163.35	1010.7	1036.55	3	3	996.25	1070.2	34.1861	81.6991	6.9036	6.9737	0.034596	0.0749908	76.4866	81.6565	0.0741525	0.0761404	1.14481	22	1.13976	1.14243	22	1.05434	0.264592	0.265556	1.07423	0.404752	0.14431
SAN_0893_at	684.3	754.75	741.05	644.1	695.3	675.05	3	3	726.7	671.483	37.3529	25.7857	6.58762	6.50899	0.052098	0.0385722	64.7418	56.7917	0.0800813	0.0883359	-1.11051	22	1.29957	-1.14213	22	1.21678	0.27877	0.26568	-1.08223	0.404667	0.144236
SAN_1555_at	432.75	458.1	438.5	650.9	457.25	416.5	3	3	443.117	508.217	13.2906	125.236	6.09354	6.21182	0.0297967	0.235494	37.842	83.8851	0.0890689	0.155721	1.22527	22	4.91383	1.14207	22	3.05664	0.233429	0.265702	1.14691	0.404652	0.144223
SAN_1722_at	2159.9	2045.65	2106.05	1738.45	1883.2	2033.45	3	3	2103.87	1885.03	57.1563	147.509	7.65129	7.53966	0.0271959	0.0783755	140.125	295.203	0.0668898	0.156011	-1.15992	22	4.43821	-1.13906	22	5.43987	0.258514	0.266931	-1.11609	0.403816	0.143494
SAN_1850_at	1.7	0.9	2.15	3.65	1.35	3.65	3	3	1.58333	2.88333	0.633114	1.32791	0.396912	0.963186	0.45055	0.574246	0.970144	1.18673	0.683074	0.524405	1.46898	22	1.49635	1.13895	22	1.69668	0.155994	0.266974	1.82105	0.403787	0.143469
SAN_1299_at	1302	1155.8	1151.45	1240.6	1301.15	1325	3	3	1203.08	1288.92	85.692	43.5095	7.09099	7.16117	0.0698814	0.0339919	84.5723	101.181	0.0706044	0.0800402	1.12737	22	1.43133	1.1389	22	1.28515	0.271732	0.266996	1.07134	0.403772	0.143456
SAN_2384_s_at	289.3	144.9	139.15	221.15	234.2	204.55	3	3	191.117	219.967	85.0779	14.8604	5.19302	5.39194	0.411379	0.0679446	49.269	41.0958	0.243669	0.179589	0.778849	22	1.43732	1.13824	22	1.84094	0.444366	0.267265	1.15095	0.40359	0.143297
SAN_0720_at	217.25	194.05	180.15	214.3	146.75	137.25	3	3	197.15	166.1	18.7433	42.0118	5.28098	5.09264	0.0942904	0.240273	33.1086	38.843	0.175483	0.226729	-1.05371	22	1.37639	-1.13785	22	1.66933	0.303451	0.267425	-1.18694	0.403481	0.143202
SAN_1787_at	634.9	777.5	755.8	643.7	667.4	678.85	3	3	722.733	663.317	76.8358	17.9272	6.57911	6.49701	0.109726	0.0271522	72.2055	53.9087	0.0915872	0.0850675	-1.14208	22	1.794	-1.13765	22	1.15916	0.265699	0.267507	-1.08958	0.403425	0.143154
SAN_2256_at	1888.35	1775.2	1868.85	1732.3	2246.2	2448.9	3	3	1844.13	2142.47	60.489	369.391	7.5194	7.6592	0.0330878	0.180186	121.183	422.919	0.0643527	0.203409	1.17455	22	12.1796	1.13494	22	9.99092	0.252733	0.268615	1.16177	0.402676	0.142502
SAN_1082_at	481.45	434.8	408.8	395.75	397.3	380.4	3	3	441.683	391.15	36.8109	9.34198	6.0883	5.9689	0.0826096	0.0240476	42.2306	60.5389	0.0965268	0.154737	-1.18578	22	2.05501	-1.13401	22	2.56976	0.248358	0.268995	-1.12919	0.40242	0.142279
SAN_0925_at	526.5	535.65	516.6	488.25	490.15	443.95	3	3	526.25	474.117	9.52746	26.1424	6.26567	6.16042	0.0181131	0.0560699	42.5175	59.7783	0.0978116	0.127802	-1.23094	22	1.97675	-1.13274	22	1.70725	0.231343	0.26952	-1.10996	0.402067	0.141972
SAN_0607_at	717.65	770.85	721.25	777.1	804.05	796.15	3	3	736.583	792.433	29.7303	13.8541	6.60149	6.67501	0.0399214	0.017542	64.935	61.5006	0.0775723	0.0815791	1.08161	22	1.11481	1.13117	22	1.10597	0.291141	0.270166	1.07582	0.401633	0.141595
SAN_1526_at	942.3	959.7	965.6	997.65	839	842.35	3	3	955.867	893	12.1138	90.645	6.86256	6.79127	0.0127081	0.0988621	67.2181	81.7834	0.0711523	0.0828896	-1.02859	22	1.48033	-1.13042	22	1.35713	0.314851	0.270474	-1.0704	0.401426	0.141416
SAN_1475_at	630.05	662.65	654.3	668.2	570.05	543.3	3	3	649	593.85	16.9339	65.7635	6.4752	6.38266	0.0262428	0.108294	54.9831	67.1312	0.0870041	0.11218	-1.10082	22	1.4907	-1.12912	22	1.66245	0.282875	0.271011	-1.09287	0.401067	0.141104
SAN_0404_at	1516.5	1588.85	1653.55	1181.5	1542.2	1659.9	3	3	1586.3	1461.2	68.5606	249.274	7.36854	7.27667	0.0433028	0.178873	103.2	178.506	0.0650306	0.125315	-1.05087	22	2.99187	-1.12698	22	3.71337	0.304726	0.271893	-1.08561	0.400477	0.140592
SAN_0408_at	498.75	398	388	595.85	433.9	423.55	3	3	428.25	484.433	61.2592	96.6283	6.05319	6.17049	0.138213	0.190473	46.7338	71.5897	0.103863	0.147565	1.13824	22	2.3466	1.12593	22	2.01857	0.267263	0.272329	1.13119	0.400187	0.140341
SAN_0017_at	158.8	128.65	119.35	178.1	161.45	144.7	3	3	135.6	161.417	20.6229	16.7	4.90227	5.0804	0.148054	0.103893	24.0474	34.8228	0.17193	0.213455	1.05663	22	2.09698	1.12569	22	1.54137	0.302144	0.272426	1.19039	0.400123	0.140285
SAN_1013_at	497.3	458.1	433.05	511.4	379.5	356.55	3	3	462.817	415.817	32.3837	83.5692	6.13571	6.01749	0.0695722	0.19277	39.6251	66.8297	0.0864301	0.160117	-1.04778	22	2.84445	-1.12533	22	3.432	0.306115	0.272578	-1.11303	0.400021	0.140197
SAN_1227_at	292.6	326	297.6	353.8	240.75	222.2	3	3	305.4	272.25	18.0144	71.2308	5.72048	5.58536	0.0581357	0.248663	37.1873	48.7591	0.10943	0.176887	-0.936333	22	1.71918	-1.12524	22	2.61287	0.359267	0.272616	-1.12176	0.399996	0.140175
SAN_0030_at	904.05	1017.2	1047.6	1009.35	873.9	883.7	3	3	989.617	922.317	75.6458	75.5322	6.89532	6.82472	0.0779872	0.0801687	77.9065	67.5563	0.0804576	0.073124	-1.13043	22	1.32989	-1.12475	22	1.21064	0.270471	0.272815	-1.07297	0.399863	0.14006
SAN_2303_at	19.35	11.75	11.6	19.45	16.2	15.1	3	3	14.2333	16.9167	4.4318	2.26182	2.62585	2.82252	0.291785	0.130677	3.56125	3.21666	0.239829	0.185192	0.968488	22	1.22573	1.12419	22	1.67711	0.343328	0.273051	1.18852	0.399707	0.139924
SAN_0603_at	772.7	918.85	917.7	845.95	785.65	788.75	3	3	869.75	806.783	84.0497	33.9547	6.76496	6.69247	0.099656	0.0416042	67.7107	59.8641	0.0770374	0.0810489	-1.20671	22	1.27933	-1.12281	22	1.10686	0.240361	0.273623	-1.07805	0.399328	0.139596
SAN_1476_at	609.9	688.65	669.65	634.5	597.75	566.1	3	3	656.067	599.45	41.0947	34.2317	6.48493	6.39493	0.0635935	0.0570535	61.4306	64.7679	0.0901838	0.105666	-1.09854	22	1.11161	-1.12214	22	1.37283	0.283848	0.273902	-1.09445	0.399142	0.139435
SAN_1200_at	62.2	112	101.05	65.45	80.4	73.8	3	3	91.75	73.2167	26.1702	7.49205	4.48816	4.28989	0.314106	0.103343	22.1675	13.9162	0.241152	0.188526	-1.22645	22	2.53742	-1.12191	22	1.63621	0.232994	0.273998	-1.25313	0.399079	0.13938
SAN_0370_at	50.75	35.75	36.35	59.95	47.9	42.2	3	3	40.95	50.0167	8.49235	9.06233	3.69889	3.90168	0.197652	0.177797	10.0127	11.6175	0.21472	0.228189	1.02393	22	1.34624	1.12104	22	1.12939	0.316995	0.274359	1.22141	0.39884	0.139174
SAN_1538_s_at	214.2	203.15	184.85	203.55	159.65	145.1	3	3	200.733	169.433	14.8235	30.4284	5.30013	5.12211	0.0746473	0.174509	33.2661	36.1536	0.17751	0.210119	-1.10347	22	1.18113	-1.12102	22	1.40115	0.281746	0.274368	-1.18473	0.398834	0.139169
SAN_0122_at	560.85	608.85	622.45	619.55	518.1	499.55	3	3	597.383	545.733	32.3613	64.5964	6.39156	6.29762	0.0549108	0.115221	59.4049	67.8759	0.0861217	0.116939	-0.991798	22	1.30553	-1.12036	22	1.8437	0.33208	0.274644	-1.09464	0.398652	0.139011
SAN_1629_at	488.65	536.35	514.55	532.3	437.1	416.7	3	3	513.183	462.033	23.8793	61.7016	6.23991	6.12991	0.0466623	0.129781	40.9832	65.9178	0.097512	0.139388	-1.14139	22	2.58698	-1.11998	22	2.04332	0.265978	0.274802	-1.11071	0.398548	0.138921
SAN_2044_at	1005.05	750.85	717.7	837.05	706.55	694.8	3	3	824.533	746.133	157.208	78.955	6.70335	6.6113	0.182782	0.103038	91.8851	72.8044	0.108034	0.092705	-1.15833	22	1.59285	-1.11996	22	1.35804	0.259152	0.274809	-1.10508	0.398544	0.138917
SAN_1875_at	255.55	246	237.05	361.6	261.9	241.9	3	3	246.2	288.467	9.25162	64.1199	5.50567	5.64901	0.0375747	0.212909	39.3763	50.183	0.147791	0.165513	1.14769	22	1.62422	1.11884	22	1.2542	0.263425	0.275275	1.17168	0.398236	0.138651
SAN_0904_at	1367.5	1122.45	1106.2	1421.1	1225.8	1227.75	3	3	1198.72	1291.55	146.396	112.198	7.08423	7.16116	0.118444	0.0848989	98.5455	111.176	0.0824527	0.0863871	1.08231	22	1.27277	1.11573	22	1.09771	0.290837	0.276577	1.07744	0.39738	0.137911
SAN_0124_at	444.25	446.9	431.9	431.8	391.45	356.75	3	3	441.017	393.333	8.00568	37.5604	6.08897	5.97162	0.0182384	0.0954758	40.3822	61.4721	0.0899489	0.158636	-1.12292	22	2.31726	-1.11461	22	3.11035	0.273579	0.277048	-1.12123	0.397072	0.137645
SAN_1963_at	310.5	244.75	239.8	315.65	192.9	180.1	3	3	265.017	229.55	39.4674	74.8389	5.57274	5.40344	0.143641	0.306075	39.6761	50.2874	0.148472	0.217858	-0.959024	22	1.60643	-1.11228	22	2.15306	0.347969	0.278026	-1.15451	0.396432	0.137093
SAN_0293_at	44.05	36.85	29.4	75.25	41.3	31	3	3	36.7667	49.1833	7.32536	23.1544	3.59106	3.82522	0.202628	0.452531	8.70523	14.5732	0.218943	0.291725	1.26692	22	2.80254	1.11196	22	1.77536	0.218433	0.278159	1.33772	0.396345	0.137018
SAN_1029_at	450.7	505.7	507.8	566.2	388	373.25	3	3	488.067	442.483	32.3775	107.395	6.18894	6.07407	0.0677051	0.23021	41.8101	74.3197	0.0848924	0.157555	-0.92588	22	3.1597	-1.11177	22	3.4445	0.364554	0.27824	-1.10302	0.396293	0.136973
SAN_1103_at	951.95	997.5	1003.35	948.5	898.75	921.6	3	3	984.267	922.95	28.1395	24.9025	6.89162	6.82733	0.0288219	0.0269592	72.3232	60.1329	0.0766628	0.0645682	-1.12915	22	1.44654	-1.11095	22	1.40972	0.270998	0.278585	-1.06644	0.396068	0.136779
SAN_2377_at	4.3	2.7	2.05	3.4	5.2	4.6	3	3	3.01667	4.4	1.15794	0.916515	1.05657	1.46616	0.374425	0.218682	1.46601	1.29824	0.516938	0.375176	1.22356	22	1.27516	1.11069	22	1.89848	0.234062	0.278692	1.45856	0.395998	0.136719
SAN_1920_at	409.35	557.8	549.4	490.55	431.65	425.8	3	3	505.517	449.333	83.3886	35.8143	6.2158	6.1057	0.174434	0.0780878	52.9747	62.6022	0.112593	0.129994	-1.18662	22	1.3965	-1.10882	22	1.33298	0.248036	0.279482	-1.12504	0.395485	0.136277
SAN_0517_at	197.9	342.45	330.7	193.45	284.65	251.55	3	3	290.35	243.217	80.2793	46.1676	5.6417	5.48131	0.307016	0.197245	49.8482	43.1935	0.173365	0.181051	-1.23771	22	1.33187	-1.10827	22	1.09064	0.228872	0.279716	-1.19379	0.395333	0.136146
SAN_1525_at	733.45	838.35	852.55	855.75	670.05	713.65	3	3	808.117	746.483	65.0519	97.1064	6.69248	6.60991	0.0824554	0.12701	70.8725	77.2831	0.0835929	0.0983789	-1.01805	22	1.18909	-1.10778	22	1.38505	0.319722	0.279921	-1.08256	0.3952	0.136031
SAN_0356_at	1228.25	1265	1326.35	1094.45	1233.25	1261.95	3	3	1273.2	1196.55	49.5614	89.5781	7.14879	7.08528	0.0387652	0.0764475	80.7713	93.7331	0.0634963	0.0765187	-1.07297	22	1.34671	-1.1063	22	1.45224	0.294915	0.280547	-1.06406	0.394795	0.135682
SAN_1582_s_at	795.65	1028.6	1034.9	865.25	854.9	903.05	3	3	953.05	874.4	136.349	25.3456	6.85239	6.77326	0.150054	0.0287967	89.4914	69.0946	0.0974384	0.0765171	-1.20489	22	1.67755	-1.10628	22	1.6216	0.241048	0.280557	-1.08995	0.394789	0.135677
SAN_2224_at	564.45	602.8	584.55	492.65	563.8	540.7	3	3	583.933	532.383	19.1824	36.2968	6.36943	6.27579	0.0328897	0.0690526	52.5383	67.9168	0.0871524	0.118187	-1.03984	22	1.6711	-1.10447	22	1.83899	0.309706	0.281321	-1.09683	0.394295	0.135252
SAN_1622_at	1738.6	1347.75	1441.3	1557.15	1643.05	1728.15	3	3	1509.22	1642.78	204.084	85.5003	7.31344	7.40324	0.131982	0.0521053	131.753	181.908	0.0851896	0.112345	1.02998	22	1.90627	1.10318	22	1.73913	0.314209	0.281872	1.0885	0.39394	0.134947
SAN_0412_at	724.9	654.35	652.45	747.5	593.75	522.85	3	3	677.233	621.367	41.2915	114.843	6.5168	6.42083	0.0599727	0.181182	57.3802	74.9487	0.0802153	0.127723	-1.02513	22	1.7061	-1.10217	22	2.53529	0.316442	0.282302	-1.08991	0.393663	0.134709
SAN_1792_at	76.45	87.1	75.75	59.55	74	67.3	3	3	79.7667	66.95	6.36049	7.23136	4.37704	4.20001	0.0780889	0.108913	15.043	13.6472	0.205521	0.187821	-1.09296	22	1.21502	-1.10132	22	1.19735	0.286236	0.282661	-1.19144	0.393432	0.134511
SAN_1069_at	2.55	1.15	1.45	2	2.4	4.25	3	3	1.71667	2.88333	0.737111	1.20035	0.482473	1.00518	0.409587	0.39327	0.998371	1.16176	0.672577	0.473101	1.31918	22	1.3541	1.10099	22	2.02105	0.200676	0.2828	1.67961	0.393343	0.134434
SAN_1811_at	636.95	843	842.3	683.05	710.9	725.1	3	3	774.083	706.35	118.761	21.3911	6.64326	6.5598	0.161578	0.0304338	80.4396	69.2846	0.100368	0.0847011	-1.10506	22	1.34793	-1.10073	22	1.40414	0.281075	0.282914	-1.09589	0.39327	0.134372
SAN_2325_at	544.85	557.65	525.05	482.55	515.85	473.75	3	3	542.517	490.717	16.4248	22.2064	6.29591	6.19519	0.0303812	0.0447959	45.6156	63.5407	0.100847	0.122448	-1.14704	22	1.94033	-1.09972	22	1.47425	0.263687	0.283341	-1.10556	0.392996	0.134136
SAN_0159_at	0.5	0.45	0.35	0.3	0.2	0.2	3	3	0.433333	0.233333	0.0763763	0.057735	-0.847159	-1.47428	0.183247	0.234095	0.731066	0.64382	0.773728	0.614184	-0.355604	22	1.28939	-1.09955	22	1.58701	0.725524	0.283414	-1.85714	0.39295	0.134097
SAN_0853_at	630.3	625.55	608.9	555.6	597.3	552.9	3	3	621.583	568.6	11.2379	24.8916	6.43216	6.34255	0.0181573	0.0432582	59.7171	64.0099	0.0945617	0.104827	-1.04831	22	1.14894	-1.09943	22	1.2289	0.305877	0.283467	-1.09318	0.392916	0.134067
SAN_0497_at	782.3	672.55	660.5	764.75	590.55	580.25	3	3	705.117	645.183	67.1137	103.676	6.55544	6.46135	0.0929331	0.154572	67.8831	68.6865	0.0876959	0.119685	-1.07494	22	1.02381	-1.09828	22	1.86261	0.294052	0.283958	-1.09289	0.392602	0.133798
SAN_1843_at	487.35	507.2	510.7	489.3	451.15	426.7	3	3	501.75	455.717	12.593	31.5489	6.21789	6.12029	0.0252697	0.0688407	39.3792	63.4427	0.083772	0.129484	-1.06778	22	2.59556	-1.0962	22	2.3891	0.297195	0.284847	-1.10101	0.392035	0.133311
SAN_2400_s_at	1296.2	359.1	337.05	716.05	326.55	304.4	3	3	664.117	449	547.511	231.537	6.29034	6.02689	0.760036	0.474893	240.094	116.105	0.339815	0.240633	-1.39708	22	4.27621	-1.09587	22	1.99422	0.176322	0.284986	-1.4791	0.391946	0.133235
SAN_2306_at	13.65	11.1	11.3	11.85	8.35	9.6	3	3	12.0167	9.93333	1.41804	1.77365	2.48183	2.28545	0.114586	0.176231	2.83063	2.01617	0.230303	0.208758	-1.03832	22	1.97112	-1.09426	22	1.21707	0.310397	0.285676	-1.20973	0.391507	0.132859
SAN_1801_s_at	564.95	495.65	491.2	501.55	459.75	430.9	3	3	517.267	464.067	41.3549	35.5223	6.24649	6.13809	0.0782896	0.076184	43.695	62.987	0.107331	0.134085	-1.20201	22	2.07797	-1.09316	22	1.56068	0.242138	0.286149	-1.11464	0.391207	0.132602
SAN_2417_s_at	1164.45	1029.1	1061.4	1105.65	1188.2	1178.6	3	3	1084.98	1157.48	70.6897	45.1449	6.98793	7.05349	0.0643028	0.0394401	85.1066	78.5762	0.0776759	0.0690425	1.08409	22	1.17313	1.09263	22	1.26573	0.290063	0.286375	1.06682	0.391063	0.132479
SAN_1591_at	472.65	408.2	390.35	613	417.8	416.3	3	3	423.733	482.367	43.293	113.134	6.04572	6.16159	0.100075	0.22238	44.3416	76.5114	0.0959329	0.156661	1.14841	22	2.97735	1.09253	22	2.66677	0.263133	0.286422	1.13837	0.391034	0.132454
SAN_0438_at	20.6	23.65	17.8	29.1	24.3	22.35	3	3	20.6833	25.25	2.92589	3.47383	3.02262	3.22268	0.142101	0.134871	4.95508	5.43599	0.235477	0.212687	1.07535	22	1.20352	1.09206	22	1.22579	0.29387	0.286624	1.22079	0.390906	0.132344
SAN_1768_at	89.95	62.35	60.3	104.45	84.65	68.9	3	3	70.8667	86	16.5584	17.8134	4.24378	4.43996	0.221875	0.20803	15.63	17.9724	0.230745	0.209822	1.10049	22	1.3222	1.0895	22	1.20938	0.283013	0.287722	1.21355	0.390212	0.13175
SAN_2115_at	4.2	2.2	2.7	5.45	5.2	2.9	3	3	3.03333	4.51667	1.04083	1.40564	1.07226	1.46966	0.330475	0.351483	1.45166	1.39379	0.504819	0.381437	1.27665	22	1.08475	1.08786	22	1.75157	0.215036	0.288432	1.48901	0.389764	0.131368
SAN_2165_at	109.85	115.25	105.45	113.95	89.05	77.8	3	3	110.183	93.6	4.9085	18.4995	4.70149	4.52637	0.0444808	0.193505	21.6791	19.5749	0.183173	0.210209	-0.983371	22	1.22654	-1.08785	22	1.31698	0.336117	0.288434	-1.17717	0.389763	0.131367
SAN_1483_at	252.8	290.25	266.1	355.15	298.3	272.7	3	3	269.717	308.717	18.9851	42.2005	5.59574	5.72634	0.0698322	0.134329	39.1357	51.2232	0.13127	0.161739	1.04789	22	1.71312	1.08593	22	1.51809	0.306064	0.289268	1.1446	0.389239	0.130919
SAN_2402_at	135.7	165.65	127.1	200	163.55	144.8	3	3	142.817	169.45	20.2364	28.069	4.9551	5.1236	0.137981	0.163102	25.3671	35.514	0.172283	0.206472	1.05698	22	1.96001	1.0853	22	1.43628	0.301988	0.28954	1.18649	0.389068	0.130773
SAN_2140_at	965.85	998.35	1024.85	1153.8	1008.75	1038.3	3	3	996.35	1066.95	29.5508	76.6518	6.9038	6.97087	0.0297133	0.0707207	76.0658	78.3734	0.0738657	0.077602	1.11963	22	1.06159	1.0843	22	1.10372	0.274947	0.289971	1.07086	0.388798	0.130543
SAN_0172_at	579.3	641.1	625.15	621.4	541.4	523.5	3	3	615.183	562.1	32.0829	52.1294	6.421	6.32889	0.0527757	0.0908431	62.3576	66.9091	0.0987926	0.109464	-1.00526	22	1.15131	-1.08196	22	1.2277	0.325701	0.290989	-1.09444	0.388162	0.13
SAN_1397_s_at	79.95	54.1	51.8	69.6	79.55	70.25	3	3	61.95	73.1333	15.6308	5.56649	4.10654	4.2904	0.239024	0.0746077	14.0744	13.6334	0.23083	0.183895	0.988529	22	1.06574	1.07905	22	1.57561	0.333642	0.292253	1.18052	0.387375	0.129329
SAN_2010_at	681.4	837.8	847.85	729.7	727.9	720.5	3	3	789.017	726.033	93.3341	4.87579	6.66588	6.58758	0.122885	0.00672681	77.3419	68.8279	0.0934967	0.084118	-1.05368	22	1.2627	-1.07829	22	1.23542	0.303466	0.292586	-1.08675	0.387168	0.129153
SAN_0306_at	1277.75	1451.9	1552.05	1148.3	1385.8	1434.9	3	3	1427.23	1323	138.804	153.274	7.26027	7.18297	0.0988231	0.119861	109.277	126.174	0.0765142	0.0978374	-1.0816	22	1.33318	-1.07794	22	1.63503	0.291145	0.292737	-1.07879	0.387075	0.129073
SAN_1339_at	651.35	701.2	675.55	698.95	587.8	592.35	3	3	676.033	626.367	24.9285	62.9002	6.51579	6.43669	0.0368737	0.0978428	55.1372	60.3141	0.0760656	0.101919	-1.0527	22	1.1966	-1.07732	22	1.79527	0.303903	0.29301	-1.07929	0.386905	0.128929
SAN_0075_at	140.1	109.5	105.1	255.4	115.4	105.35	3	3	118.233	158.717	19.0645	83.8809	4.7644	4.98284	0.155475	0.487101	24.6087	49.2393	0.193965	0.293564	1.27382	22	4.00356	1.07531	22	2.29066	0.21602	0.293886	1.3424	0.386363	0.128468
SAN_2470_at	106.5	60.25	56.15	105.85	84.75	73.8	3	3	74.3	88.1333	27.9613	16.2907	4.26489	4.4677	0.351001	0.181954	18.2126	18.7453	0.252665	0.20706	0.91675	22	1.05935	1.0753	22	1.48901	0.369214	0.293893	1.18618	0.386359	0.128464
SAN_2452_at	4.8	2.85	3.75	3.6	5.85	7	3	3	3.8	5.48333	0.975961	1.7294	1.31256	1.66443	0.26077	0.344025	1.47842	1.52554	0.455604	0.33781	1.37246	22	1.06475	1.07453	22	1.81899	0.183753	0.294231	1.44298	0.38615	0.128287
SAN_0690_at	53.05	20.5	18.15	41.45	30.75	33.1	3	3	30.5667	35.1	19.5066	5.62339	3.29678	3.54997	0.587262	0.155557	10.6472	8.71567	0.338157	0.22882	0.570656	22	1.49233	1.07407	22	2.18398	0.574016	0.29443	1.14831	0.386028	0.128182
SAN_1287_at	1262.45	1318.15	1393.1	1154.85	1254.5	1325	3	3	1324.57	1244.78	65.5609	85.4902	7.18803	7.12513	0.0493629	0.0691978	85.3076	94.6062	0.0651603	0.0777357	-1.08479	22	1.22988	-1.07404	22	1.42323	0.289761	0.294445	-1.06409	0.386018	0.128174
SAN_2304_at	17.35	10.15	9.45	17.95	12.55	13.7	3	3	12.3167	14.7333	4.37302	2.84444	2.47236	2.67824	0.332084	0.186531	3.31496	2.94613	0.268305	0.196228	0.943822	22	1.26605	1.07275	22	1.86954	0.355511	0.295012	1.19621	0.385669	0.127877
SAN_1708_at	834.6	846	840.25	745.3	821.65	789.25	3	3	840.283	785.4	5.70007	38.3203	6.73372	6.66539	0.00678343	0.049012	61.3242	64.4473	0.072374	0.0832748	-1.06856	22	1.10445	-1.07269	22	1.32392	0.296852	0.295039	-1.06988	0.385653	0.127863
SAN_2198_s_at	65.15	65.3	59.5	56.25	86.4	90.45	3	3	63.3167	77.7	3.30618	18.6863	4.14722	4.3312	0.0530512	0.262015	12.9913	16.1961	0.203745	0.216924	1.19988	22	1.55423	1.07074	22	1.13355	0.242948	0.295893	1.22717	0.385128	0.127417
SAN_2283_at	0.4	3.35	2.55	2.05	3.8	2.55	3	3	2.1	2.8	1.52561	0.901388	0.409588	0.996311	1.15632	0.312956	1.30674	1.04189	0.818139	0.481461	0.725462	22	1.57303	1.07052	22	2.88756	0.475815	0.295991	1.33333	0.385068	0.127367
SAN_1614_at	1188.6	1267.7	1305.9	1215.55	1131.75	1196.85	3	3	1254.07	1181.38	59.8266	43.9889	7.13338	7.07397	0.0481149	0.0375739	82.6033	85.0146	0.0639982	0.0717515	-1.06205	22	1.05924	-1.07019	22	1.25698	0.299733	0.296136	-1.06152	0.384978	0.127291
SAN_0037_at	1372.35	487.25	484.8	900.5	444.2	433.3	3	3	781.467	592.667	511.721	266.647	6.53226	6.32355	0.599308	0.415357	227.711	128.972	0.267068	0.206843	-1.24957	22	3.11731	-1.07016	22	1.66709	0.224586	0.296148	-1.31856	0.384971	0.127285
SAN_2054_at	279.35	287.25	272.15	316.6	221.9	206.05	3	3	279.583	248.183	7.5527	59.7782	5.63306	5.49599	0.0270046	0.2296	34.1412	46.9241	0.118177	0.187795	-0.93721	22	1.88901	-1.06992	22	2.52524	0.358826	0.296255	-1.12652	0.384906	0.127229
SAN_0873_at	1612.45	1797.8	1921.4	1794	2004.25	2212.4	3	3	1777.22	2003.55	155.5	209.201	7.48021	7.59902	0.0884969	0.104872	131.767	350.176	0.0744484	0.177345	1.04777	22	7.06254	1.0699	22	5.67446	0.306118	0.296265	1.12735	0.3849	0.127224
SAN_1953_at	9.4	14.8	14.7	9.4	20.85	20.4	3	3	12.9667	16.8833	3.08923	6.48466	2.54106	2.76453	0.260134	0.453775	3.16294	4.03062	0.247919	0.264075	1.32407	22	1.62391	1.0686	22	1.13458	0.199072	0.296834	1.30206	0.384551	0.126928
SAN_2025_at	74.2	75.4	62.5	80.8	50.75	48.05	3	3	70.7	59.8667	7.12671	18.179	4.25491	4.06371	0.104013	0.285598	14.1763	14.4241	0.208446	0.229692	-0.92779	22	1.03526	-1.0677	22	1.21423	0.363584	0.297234	-1.18096	0.384307	0.126721
SAN_2407_s_at	1555.3	1710.5	1806.05	1108.7	1704.95	1850.35	3	3	1690.62	1554.67	126.552	393.001	7.43095	7.32512	0.0756575	0.275146	122.275	231.852	0.0719517	0.155899	-0.898341	22	3.5954	-1.06759	22	4.69465	0.378731	0.29728	-1.08745	0.384278	0.126696
SAN_1218_at	1219.8	1379.65	1437.55	1117.1	1310.15	1346.35	3	3	1345.67	1257.87	112.783	123.244	7.20224	7.13385	0.0854726	0.100826	95.3377	103.725	0.0725586	0.0840553	-1.07943	22	1.1837	-1.06683	22	1.342	0.292089	0.297615	-1.0698	0.384074	0.126523
SAN_2053_at	7.15	2.4	3.3	6.5	6.35	3.95	3	3	4.28333	5.6	2.52306	1.43091	1.3455	1.69799	0.561385	0.281073	1.81204	1.49328	0.472864	0.322576	0.971241	22	1.4725	1.06659	22	2.14886	0.341986	0.297722	1.30739	0.384008	0.126468
SAN_2129_at	9.45	6.45	6.8	8.8	8.15	10.75	3	3	7.56667	9.23333	1.64038	1.35308	2.00901	2.21589	0.206949	0.142955	2.07742	1.85102	0.259926	0.212931	1.03749	22	1.25957	1.06645	22	1.49012	0.310777	0.297782	1.22026	0.383972	0.126437
SAN_0111_at	149.45	132.85	129.6	187.45	164.45	137.75	3	3	137.3	163.217	10.6469	24.8729	4.92021	5.08719	0.0761416	0.154614	23.7616	35.7864	0.164543	0.215762	1.04498	22	2.26822	1.06584	22	1.71945	0.307379	0.298056	1.18876	0.383805	0.126295
SAN_0196_at	667.3	740.3	741.75	739.8	632.6	618.05	3	3	716.45	663.483	42.5713	66.4914	6.5731	6.49426	0.0605108	0.097791	63.895	60.4386	0.0814792	0.0989159	-1.04309	22	1.11765	-1.06556	22	1.4738	0.308234	0.298178	-1.07983	0.383731	0.126232
SAN_1396_at	73.45	50.75	47.05	68	67.7	66	3	3	57.0833	67.2333	14.2942	1.07858	4.02491	4.20808	0.23832	0.0161116	13.4152	13.4031	0.237163	0.180761	0.927065	22	1.0018	1.06395	22	1.72141	0.363952	0.298889	1.17781	0.383298	0.125866
SAN_1511_at	664.1	617.1	601.95	518.45	619.5	590.1	3	3	627.717	576.017	32.4066	51.9763	6.44121	6.35335	0.0510888	0.0920412	58.0559	63.973	0.0939022	0.108214	-1.03656	22	1.21423	-1.06217	22	1.32806	0.311202	0.299678	-1.08975	0.382819	0.12546
SAN_0340_s_at	729.7	710.35	705.9	642.05	683.2	672.05	3	3	715.317	665.767	12.6535	21.2824	6.57262	6.5006	0.0176133	0.0321851	64.6583	53.2195	0.0768006	0.0888936	-1.02483	22	1.47607	-1.06195	22	1.33971	0.316581	0.299777	-1.07443	0.382759	0.12541
SAN_0314_at	715.7	760.75	786.75	713.6	722.85	670.9	3	3	754.4	702.45	35.9481	27.7118	6.62516	6.55405	0.047983	0.0398654	69.6025	69.022	0.0769291	0.0870396	-0.917947	22	1.01689	-1.06029	22	1.28012	0.368601	0.300514	-1.07396	0.382313	0.125032
SAN_2092_at	272.15	261.9	238.65	222.05	238.45	210.8	3	3	257.567	223.767	17.1653	13.9047	5.54977	5.40932	0.0675407	0.0618753	38.3934	41.6924	0.147462	0.176011	-1.03292	22	1.17924	-1.05942	22	1.42468	0.312861	0.300904	-1.15105	0.382078	0.124833
SAN_1252_s_at	734.2	959.6	959.35	805.35	1043.9	1017.2	3	3	884.383	955.483	130.063	130.703	6.77718	6.8556	0.154502	0.142898	82.1153	82.2743	0.0931653	0.0881505	1.05943	22	1.00388	1.05897	22	1.11701	0.3009	0.301102	1.0804	0.381958	0.124732
SAN_0918_at	1248.4	1289.2	1355.55	1244.5	1407.8	1550.85	3	3	1297.72	1401.05	54.0803	153.287	7.16779	7.24094	0.0414998	0.110301	83.9888	144.474	0.0638434	0.101232	1.071	22	2.95896	1.05874	22	2.51422	0.295779	0.301204	1.07963	0.381896	0.12468
SAN_0807_s_at	662.95	724.4	706.75	569.05	688.6	679.15	3	3	698.033	645.6	31.6388	66.4624	6.54757	6.46649	0.0457518	0.106332	67.4172	58.956	0.0806389	0.105678	-1.01404	22	1.30763	-1.05649	22	1.71744	0.321585	0.302207	-1.08122	0.381293	0.12417
SAN_0516_at	141.05	301.05	285.35	124.75	249.05	209.95	3	3	242.483	194.583	88.1939	63.5588	5.4367	5.23028	0.423112	0.360116	54.0453	43.0902	0.242568	0.236862	-1.2003	22	1.57311	-1.05458	22	1.04876	0.24279	0.303062	-1.24617	0.380779	0.123737
SAN_2063_at	1.8	1.5	3	3.5	2.05	4.55	3	3	2.1	3.36667	0.793725	1.25532	0.697288	1.16191	0.359313	0.406334	1.18277	1.27081	0.615027	0.453842	1.26374	22	1.15442	1.05285	22	1.83645	0.21955	0.303835	1.60317	0.380317	0.123347
SAN_1446_at	238.95	206.65	194.8	214.15	173.35	158.4	3	3	213.467	181.967	22.8507	28.8566	5.35975	5.1957	0.105126	0.154781	36.8388	37.7122	0.183602	0.198256	-1.03491	22	1.04798	-1.05153	22	1.166	0.311953	0.304427	-1.17311	0.379963	0.123048
SAN_1588_at	527.2	469	440.5	566.75	519.45	485.05	3	3	478.9	523.75	44.1897	41.0194	6.1687	6.25898	0.0911913	0.0780187	42.0338	67.1119	0.09037	0.11812	0.98098	22	2.54919	1.05143	22	1.70844	0.337268	0.304474	1.09365	0.379935	0.123025
SAN_2004_at	422.8	480.05	474.6	439.45	424.25	390.45	3	3	459.15	418.05	31.5977	25.0815	6.12775	6.03438	0.0702546	0.0607026	39.767	57.2839	0.0834658	0.129206	-1.02084	22	2.075	-1.05139	22	2.39632	0.318427	0.304493	-1.09831	0.379924	0.123015
SAN_1842_at	1730.85	1661.3	1753.2	1746.7	1912.85	2080.65	3	3	1715.12	1913.4	47.9276	166.976	7.44697	7.55409	0.0281235	0.0874979	113.462	307.875	0.0652896	0.163977	1.04669	22	7.36293	1.05118	22	6.30783	0.306607	0.304587	1.11561	0.379868	0.122968
SAN_1776_at	265	181.05	163.75	267.35	231.05	206.85	3	3	203.267	235.083	54.1579	30.451	5.29228	5.4544	0.253952	0.128686	40.8023	41.5337	0.202449	0.174913	0.946506	22	1.03617	1.04951	22	1.33963	0.354171	0.305337	1.15653	0.379421	0.122591
SAN_1107_at	775.1	796.3	802.8	704.05	744.95	766.1	3	3	791.4	738.367	14.4855	31.5445	6.67369	6.60383	0.0183811	0.043024	63.8968	72.8541	0.0775816	0.085304	-0.947905	22	1.30002	-1.04946	22	1.20899	0.353475	0.305361	-1.07183	0.379407	0.122579
SAN_2045_at	81.35	81.05	76.8	117.3	90.6	81	3	3	79.7333	96.3	2.54477	18.8093	4.37834	4.55521	0.0322166	0.189897	14.6078	20.8586	0.19927	0.213853	1.12681	22	2.03891	1.04804	22	1.15172	0.271963	0.306	1.20778	0.379027	0.12226
SAN_1682_at	41.9	37.1	29.8	27.3	30.95	31.15	3	3	36.2667	29.8	6.09289	2.16737	3.58114	3.39269	0.172695	0.0743787	8.48682	6.97688	0.214228	0.22662	-1.01949	22	1.47968	-1.04665	22	1.11903	0.319052	0.306624	-1.217	0.378657	0.121948
SAN_1797_at	1192.4	1209.1	1244.55	1065.45	1167.8	1216.85	3	3	1215.35	1150.03	26.6309	77.2479	7.10263	7.04602	0.021836	0.0680198	77.8114	79.8476	0.0629749	0.0693931	-1.01472	22	1.05302	-1.04637	22	1.21422	0.321271	0.30675	-1.0568	0.378582	0.121886
SAN_0043_at	5.4	6.25	8.2	7.85	9.25	7.45	3	3	6.61667	8.18333	1.43556	0.945163	1.87437	2.09778	0.21198	0.112916	1.78713	1.68251	0.287766	0.232327	1.10553	22	1.12824	1.04628	22	1.5342	0.280874	0.306791	1.23678	0.378558	0.121865
SAN_0857_at	740.7	857.7	859.45	761.1	771.6	754	3	3	819.283	762.233	68.0608	8.85457	6.70605	6.63621	0.0852679	0.0116044	69.1784	65.4454	0.0830543	0.0806586	-1.03763	22	1.11734	-1.04484	22	1.06029	0.310713	0.307443	-1.07485	0.378172	0.121541
SAN_0944_at	812.55	927.1	957.65	916.6	802.3	796.05	3	3	899.1	838.317	76.4951	67.8673	6.79891	6.72927	0.0870255	0.0792506	67.4365	76.5367	0.0760202	0.0874207	-1.03208	22	1.2881	-1.04109	22	1.32243	0.313249	0.309139	-1.07251	0.377173	0.120701
SAN_1568_at	1235.45	1474.2	1599.4	1280.65	1682.1	1788.95	3	3	1436.35	1583.9	184.904	268.001	7.26415	7.35744	0.131987	0.177893	123.029	203.343	0.0854497	0.129575	1.07531	22	2.73174	1.041	22	2.29944	0.293887	0.309182	1.10273	0.377148	0.12068
SAN_0859_at	1219.95	1250.15	1289.45	1352.8	1289.75	1368.5	3	3	1253.18	1337.02	34.8492	41.68	7.13319	7.19787	0.0277664	0.031421	79.9889	114.853	0.0639499	0.0867139	1.03745	22	2.0617	1.03982	22	1.83864	0.310796	0.309715	1.0669	0.376835	0.120418
SAN_1310_at	828.8	820.4	812.15	527.4	874.95	884.6	3	3	820.45	762.317	8.32511	203.501	6.70982	6.60909	0.0101469	0.295476	62.8506	106.583	0.0731216	0.151092	-0.813759	22	2.8758	-1.03942	22	4.26963	0.424503	0.3099	-1.07626	0.376727	0.120327
SAN_0013_at	546.45	495.35	476.8	506.65	564.35	581.85	3	3	506.2	550.95	36.0704	39.3501	6.22527	6.3099	0.0703395	0.0727066	41.2302	62.1025	0.0898628	0.108792	1.03979	22	2.26875	1.03887	22	1.46567	0.309729	0.31015	1.0884	0.37658	0.120204
SAN_0311_at	987	1128.7	1154.55	988.3	1012.4	1062.45	3	3	1090.08	1021.05	90.2036	37.8242	6.99165	6.92813	0.084749	0.0368395	90.2425	64.6372	0.0810506	0.0683107	-1.07717	22	1.94921	-1.03794	22	1.40778	0.293074	0.310571	-1.06761	0.376333	0.119997
SAN_2481_at	102.85	76.2	69.35	149.85	86.7	76.15	3	3	82.8	104.233	17.6984	39.8558	4.40193	4.6016	0.205807	0.359276	17.756	26.4762	0.219849	0.250672	1.16452	22	2.22341	1.03722	22	1.30006	0.256687	0.310902	1.25886	0.37614	0.119835
SAN_1738_at	1038.4	1136.7	1176.05	1061.05	1238.75	1288.4	3	3	1117.05	1196.07	70.8976	119.534	7.01708	7.08334	0.0643356	0.102642	86.95	99.6958	0.0766068	0.0799915	1.03458	22	1.31466	1.03625	22	1.09032	0.312102	0.311344	1.07074	0.375882	0.119619
SAN_0346_at	59.7	51.25	45.9	65.95	61	58.85	3	3	52.2833	61.9333	6.95779	3.64086	3.95084	4.12492	0.132001	0.0582373	11.8182	12.6925	0.216341	0.194636	0.963766	22	1.15342	1.03612	22	1.23547	0.345638	0.311402	1.18457	0.375848	0.119591
SAN_0186_at	1185.85	1238.15	1281.05	949.2	1240.3	1294.2	3	3	1235.02	1161.23	47.6773	185.593	7.11834	7.04813	0.0386993	0.168066	83.0803	109.987	0.0667137	0.0966788	-0.927148	22	1.7526	-1.03537	22	2.10006	0.36391	0.311743	-1.06354	0.375649	0.119424
SAN_0364_at	396.35	329.9	303.25	425.4	375.85	357.3	3	3	343.167	386.183	47.9469	35.2063	5.83188	5.9536	0.136903	0.0897518	40.2853	63.1352	0.119685	0.164764	0.994847	22	2.45613	1.03523	22	1.89515	0.330628	0.311808	1.12535	0.375612	0.119392
SAN_1457_at	985.05	1002.65	996	1041.15	1044	1083.45	3	3	994.567	1056.2	8.88712	23.6422	6.90228	6.96227	0.00894534	0.0222456	74.306	67.044	0.07167	0.0702611	1.06665	22	1.22837	1.03522	22	1.04051	0.297695	0.311813	1.06197	0.375609	0.11939
SAN_1911_at	658.65	704.15	696.2	800.75	566.45	542.35	3	3	686.333	636.517	24.3018	142.74	6.53094	6.44028	0.0357425	0.213516	58.5698	81.0675	0.0788361	0.129601	-0.862748	22	1.91579	-1.03512	22	2.70249	0.397584	0.311858	-1.07826	0.375582	0.119368
SAN_1584_s_at	535.95	497.1	478.95	531.8	560.5	548.9	3	3	504	547.067	29.1197	14.4376	6.22148	6.30434	0.0572855	0.026463	40.5226	62.3853	0.0887764	0.106698	1.00273	22	2.37012	1.034	22	1.44449	0.326895	0.312368	1.08545	0.375286	0.119119
SAN_2344_at	0.65	0.4	0.75	0.85	1	1.2	3	3	0.6	1.01667	0.180278	0.175594	-0.544919	0.00660088	0.329481	0.172515	0.765096	0.793109	0.75699	0.530538	0.654892	22	1.07457	1.03339	22	2.03586	0.519327	0.312648	1.69444	0.375122	0.118983
SAN_2223_at	576.5	626.3	608.4	493.85	590.65	580.6	3	3	603.733	555.033	25.2258	53.2241	6.40255	6.31584	0.0420441	0.0987603	59.9929	66.2665	0.0877277	0.11601	-0.943638	22	1.22008	-1.03255	22	1.74871	0.355603	0.313031	-1.08774	0.3749	0.118797
SAN_1782_at	759.2	666.65	643.65	802.55	746.1	679.8	3	3	689.833	742.817	61.1641	61.4408	6.5339	6.60815	0.0869809	0.0832009	68.4879	74.717	0.0867774	0.0893592	0.905413	22	1.19018	1.03254	22	1.06039	0.375056	0.313035	1.07681	0.374898	0.118795
SAN_2156_at	355.1	218.7	191.2	275.85	302.95	276.05	3	3	255	284.95	87.7728	15.5888	5.50447	5.65134	0.32564	0.0538958	53.101	41.9967	0.202172	0.141093	0.766235	22	1.59873	1.03178	22	2.05321	0.45168	0.313385	1.11745	0.374695	0.118625
SAN_2015_at	931.25	954.4	968.1	1166.15	941.7	952.3	3	3	951.25	1020.05	18.6259	126.637	6.85765	6.92268	0.0196304	0.120323	69.1326	83.8164	0.0702203	0.0837479	1.09679	22	1.46991	1.03056	22	1.4224	0.284592	0.313943	1.07233	0.374372	0.118355
SAN_2273_at	4.9	3.7	5.65	6.15	5.2	7.15	3	3	4.75	6.16667	0.983616	0.975107	1.54307	1.81074	0.215403	0.159304	1.5416	1.53858	0.366574	0.261788	1.12659	22	1.00392	1.02921	22	1.96076	0.272054	0.314565	1.29825	0.374012	0.118055
SAN_0790_at	851.2	1039.65	1066.3	1041.75	1028.5	1075.75	3	3	985.717	1048.67	117.254	24.3725	6.88841	6.9551	0.123423	0.0231402	86.8621	63.9327	0.0905315	0.066666	1.01093	22	1.84593	1.02731	22	1.84413	0.32304	0.315439	1.06386	0.373508	0.117634
SAN_0365_at	37.3	27.4	29.4	37.85	41.15	34.3	3	3	31.3667	37.7667	5.23482	3.42576	3.43684	3.62867	0.161631	0.0911407	7.04723	9.34628	0.232425	0.225886	0.94701	22	1.7589	1.02511	22	1.05874	0.353921	0.31645	1.20404	0.372927	0.117148
SAN_1259_at	496.85	493.9	440.45	680.9	473.35	454.4	3	3	477.067	536.217	31.7452	125.657	6.16614	6.26741	0.0679119	0.222647	39.2554	83.7948	0.0869125	0.147491	1.10717	22	4.55654	1.0246	22	2.87981	0.28018	0.316687	1.12399	0.37279	0.117035
SAN_0768_at	10.8	7.7	5.55	9.7	9.9	8.75	3	3	8.01667	9.45	2.63929	0.61441	2.04485	2.24457	0.332889	0.0661916	2.22469	1.84883	0.273614	0.199561	0.858248	22	1.44792	1.02144	22	1.87986	0.40001	0.318147	1.17879	0.371955	0.116339
SAN_1950_at	14.25	21.05	18.2	16.1	24.95	23.75	3	3	17.8333	21.6	3.4148	4.80078	2.86836	3.05443	0.197162	0.239951	4.03129	4.68422	0.218845	0.228371	1.05566	22	1.35016	1.01889	22	1.08895	0.302579	0.319331	1.21121	0.37128	0.115777
SAN_2350_at	709.15	718.4	718.05	823.3	746.35	728.9	3	3	715.2	766.183	5.24238	50.2281	6.57254	6.64002	0.00734551	0.0645753	65.1172	64.9674	0.0782398	0.0845018	0.960015	22	1.00462	1.01481	22	1.16648	0.347481	0.321226	1.07129	0.370205	0.114883
SAN_2334_at	537.5	547.8	526.75	646.95	578.95	537.45	3	3	537.35	587.783	10.5258	55.2819	6.28652	6.37344	0.0195953	0.0933191	45.9649	65.2063	0.100207	0.109526	1.09494	22	2.01245	1.01413	22	1.19465	0.285385	0.321546	1.09386	0.370024	0.114733
SAN_0390_at	2281.35	1900.8	1948.65	1773.45	2599.9	2830.55	3	3	2043.6	2401.3	207.283	555.83	7.61915	7.76405	0.0989689	0.249053	158.418	516.636	0.0765287	0.235575	1.14652	22	10.6356	1.01322	22	9.4757	0.263898	0.321968	1.17503	0.369786	0.114535
SAN_0058_s_at	86.6	72.35	69.7	62.3	68.5	62.85	3	3	76.2167	64.55	9.08933	3.43184	4.32901	4.16652	0.11608	0.0524218	14.836	12.9988	0.203697	0.189288	-1.02445	22	1.30265	-1.01213	22	1.15804	0.316757	0.322481	-1.18074	0.369497	0.114296
SAN_1118_at	1222.9	1065.6	1068.45	1076.1	1256.9	1246.1	3	3	1118.98	1193.03	90.0058	101.411	7.01808	7.08176	0.0787339	0.0872809	90.0246	94.9515	0.077846	0.0764472	0.980237	22	1.11245	1.0109	22	1.03693	0.337627	0.323052	1.06618	0.369175	0.114029
SAN_2409_at	54.6	15.6	14.4	35.2	30.45	25.6	3	3	28.2	30.4167	22.8709	4.80009	3.13818	3.40657	0.747462	0.15944	11.8113	7.51169	0.391925	0.240737	0.274288	22	2.47242	1.0107	22	2.65047	0.786422	0.323148	1.07861	0.369122	0.113984
SAN_0040_at	486.75	526.3	509.8	447.3	489.15	454.6	3	3	507.617	463.683	19.8652	22.3548	6.22921	6.13844	0.0392814	0.0476572	39.4933	61.8709	0.0831998	0.131624	-1.0367	22	2.45428	-1.00971	22	2.50279	0.311138	0.323613	-1.09475	0.368861	0.113768
SAN_0910_at	639	544.15	520.4	365.15	611.2	575.25	3	3	567.85	517.2	62.7516	132.9	6.33791	6.22351	0.107982	0.281539	53.8419	86.2791	0.104137	0.166723	-0.862613	22	2.56785	-1.00798	22	2.56319	0.397656	0.324424	-1.09793	0.368405	0.113391
SAN_1027_at	3.1	1.75	2.45	2.75	4.35	3.9	3	3	2.43333	3.66667	0.675154	0.825126	0.862369	1.28092	0.287381	0.239541	1.27342	1.28209	0.590393	0.415524	1.18216	22	1.01366	1.00414	22	2.01879	0.249762	0.326228	1.50685	0.367398	0.112557
SAN_0472_at	49.5	76.9	80.05	67.4	93.4	83.2	3	3	68.8167	81.3333	16.8027	13.1001	4.20904	4.38959	0.266687	0.16541	15.6352	16.4784	0.240639	0.198066	0.954389	22	1.11076	1.00339	22	1.4761	0.350257	0.326584	1.18188	0.3672	0.112393
SAN_1543_at	709.85	715.85	704.15	720.55	645.65	621.1	3	3	709.95	662.433	5.85064	51.8058	6.56517	6.49392	0.00824026	0.0770372	65.7093	57.2019	0.0780055	0.0951041	-0.944696	22	1.31957	-1.00331	22	1.48644	0.355075	0.326621	-1.07173	0.367179	0.112376
SAN_0632_at	375.4	388.55	371.75	385.55	321.1	300.5	3	3	378.567	335.717	8.83634	44.369	5.93621	5.81062	0.0232183	0.129079	36.2962	60.1395	0.0973285	0.193957	-1.05659	22	2.74535	-1.00239	22	3.97127	0.302166	0.327055	-1.12764	0.366938	0.112177
SAN_0976_at	266.6	287.7	274.65	251.45	262.05	224.85	3	3	276.317	246.117	10.6483	19.1649	5.62106	5.50374	0.0383873	0.0792115	36.0169	38.8155	0.122449	0.161589	-0.987847	22	1.16144	-1.00225	22	1.74147	0.333969	0.327119	-1.12271	0.366903	0.112148
SAN_0991_at	703.15	729.7	697.25	761.4	628.6	596.5	3	3	710.033	662.167	17.2854	87.4245	6.56512	6.48991	0.0242005	0.128489	65.3646	64.2639	0.0782545	0.103785	-0.904467	22	1.03455	-1.00213	22	1.75895	0.375546	0.327176	-1.07229	0.366871	0.112122
SAN_1496_at	947.1	1016.15	1007.65	957.6	1069.55	1141.95	3	3	990.3	1056.37	37.6529	92.8794	6.89752	6.95997	0.0384343	0.0889872	73.4785	76.9034	0.0739231	0.0787505	1.07585	22	1.0954	1.00149	22	1.13487	0.293654	0.327477	1.06671	0.366704	0.111983
SAN_1357_at	18.5	5.2	7.5	7.95	14.85	12.85	3	3	10.4	11.8833	7.10845	3.55012	2.19378	2.44151	0.653191	0.327083	3.8355	2.62008	0.363797	0.228184	0.553114	22	2.14296	0.999162	22	2.54182	0.585763	0.32858	1.14263	0.366093	0.111479
SAN_1960_at	950.25	733.65	742.05	952.75	667.65	614.8	3	3	808.65	745.067	122.701	181.79	6.68806	6.5948	0.146181	0.232786	82.5983	101.847	0.0977679	0.12878	-0.839847	22	1.52037	-0.998963	22	1.73501	0.410029	0.328674	-1.08534	0.366041	0.111436
SAN_0387_at	2607.1	2137.3	2281.4	1962.5	3082.95	3377	3	3	2341.93	2807.48	240.679	746.401	7.75528	7.91345	0.10128	0.29066	186.039	616.444	0.0817497	0.262363	1.25229	22	10.9794	0.996949	22	10.2999	0.223613	0.329629	1.19879	0.365514	0.111002
SAN_1817_at	144.85	124.45	121.1	87.3	135.35	115.5	3	3	130.133	112.717	12.8546	24.1456	4.86541	4.70883	0.0964854	0.222037	25.16	23.2012	0.168089	0.214093	-0.881429	22	1.17598	-0.996353	22	1.62228	0.387614	0.329912	-1.15452	0.365358	0.110873
SAN_0248_at	0.35	1.2	0.85	0.15	0.8	0.5	3	3	0.8	0.483333	0.4272	0.32532	-0.34334	-0.937804	0.635662	0.86339	0.849569	0.727646	0.774017	0.691487	-0.490335	22	1.36319	-0.992034	22	1.25295	0.628751	0.331967	-1.65517	0.36423	0.109944
SAN_0177_at	904	1109.5	1113.5	930.3	974.35	1017.8	3	3	1042.33	974.15	119.817	43.7503	6.94459	6.88089	0.119314	0.0449522	91.8157	68.0504	0.0898441	0.065604	-1.03336	22	1.82043	-0.991676	22	1.87551	0.312663	0.332138	-1.06999	0.364137	0.109867
SAN_0685_at	589.8	504.7	463.55	649.35	535.75	523.15	3	3	519.35	569.417	64.3874	69.5104	6.24755	6.33984	0.122155	0.118496	48.611	70.5016	0.113762	0.11439	1.01264	22	2.10344	0.990758	22	1.01107	0.322242	0.332576	1.0964	0.363897	0.10967
SAN_1812_at	1153.5	1336.95	1379.25	1219.8	1180.2	1240.2	3	3	1289.9	1213.4	120.004	30.5077	7.15933	7.10097	0.0954819	0.0252432	95.0835	89.8681	0.0737402	0.0705478	-1.01276	22	1.11944	-0.990546	22	1.09255	0.322185	0.332678	-1.06305	0.363842	0.109625
SAN_1809_at	655.15	812.05	763	598.5	749.25	718.3	3	3	743.4	688.683	80.2653	79.6194	6.60723	6.53013	0.110454	0.1194	77.0232	73.7241	0.0885406	0.101859	-0.888877	22	1.0915	-0.989463	22	1.32347	0.383685	0.333195	-1.07945	0.36356	0.109393
SAN_1197_at	173.1	151.5	135.95	266.35	159.15	138.1	3	3	153.517	187.867	18.6569	68.7786	5.02891	5.19421	0.121006	0.345626	26.8782	46.0222	0.165298	0.237585	1.11633	22	2.9318	0.9892	22	2.06586	0.276327	0.333321	1.22375	0.363491	0.109336
SAN_1499_at	476.2	475.05	474	404.75	463.9	441.65	3	3	475.083	436.767	1.10038	29.8758	6.16349	6.07782	0.00231606	0.0690807	36.3691	60.3278	0.0813833	0.126137	-0.942135	22	2.75149	-0.988485	22	2.40224	0.356355	0.333663	-1.08773	0.363305	0.109183
SAN_1534_at	774.8	782.75	778.4	776.8	721.15	687.4	3	3	778.65	728.45	3.98089	45.1449	6.65755	6.58965	0.00511138	0.0616066	65.4551	73.8571	0.0781728	0.0897037	-0.881052	22	1.2732	-0.988461	22	1.31677	0.387814	0.333674	-1.06891	0.363299	0.109178
SAN_0795_at	398.3	517.95	508.9	447.65	422.55	423.35	3	3	475.05	431.183	66.6213	14.2662	6.15645	6.06617	0.146831	0.032783	46.4636	58.9925	0.103379	0.119727	-1.0118	22	1.61201	-0.988453	22	1.34126	0.322633	0.333678	-1.10174	0.363297	0.109176
SAN_1451_at	619.05	604.1	590.6	580.5	560.95	534.4	3	3	604.583	558.617	14.2312	23.1384	6.40435	6.32489	0.0235296	0.041576	59.7928	63.8439	0.087301	0.10892	-0.910203	22	1.1401	-0.986033	22	1.55661	0.372581	0.334838	-1.08229	0.362667	0.108659
SAN_1468_at	2288.4	1952.2	2078.65	1872.5	2652.15	2850.7	3	3	2106.42	2458.45	169.811	517.067	7.6506	7.79116	0.0800299	0.224732	156.932	532.378	0.0736956	0.236516	1.09858	22	11.5085	0.982748	22	10.3	0.28383	0.336416	1.16712	0.361812	0.107959
SAN_1359_s_at	716.45	752.95	765.65	672.2	725.9	698.15	3	3	745.017	698.75	25.5414	26.855	6.61301	6.5488	0.0345448	0.0384295	69.685	68.3264	0.0757645	0.0843087	-0.821123	22	1.04016	-0.981166	22	1.23827	0.420386	0.337179	-1.06621	0.361401	0.107622
SAN_1325_at	511.25	518.9	487	442.75	483.55	462.45	3	3	505.717	462.917	16.6543	20.404	6.22561	6.1369	0.0331852	0.0440758	39.7345	60.4844	0.0853205	0.131492	-1.02437	22	2.31714	-0.980263	22	2.37515	0.316795	0.337614	-1.09246	0.361167	0.10743
SAN_0425_at	1129.85	1234.35	1289.25	801.6	1297.7	1332.85	3	3	1217.82	1144.05	80.9759	297.091	7.10332	7.01668	0.0672512	0.286159	86.0621	146.378	0.0673595	0.137755	-0.752446	22	2.89285	-0.978637	22	4.18234	0.459759	0.338399	-1.06448	0.360745	0.107085
SAN_1807_at	516.8	632.45	625.75	621.55	510.6	496	3	3	591.667	542.717	64.9229	68.6608	6.37874	6.29146	0.113643	0.122759	62.3394	68.0819	0.0974478	0.120045	-0.918458	22	1.19272	-0.977679	22	1.51755	0.36834	0.338863	-1.09019	0.360497	0.106881
SAN_1575_at	1139.5	1312.65	1338.4	1357.05	1302.55	1367.7	3	3	1263.52	1342.43	108.171	34.948	7.13913	7.20201	0.087818	0.0262149	90.8311	117.215	0.0705997	0.0862389	0.921766	22	1.66531	0.977286	22	1.49211	0.366649	0.339053	1.06246	0.360395	0.106798
SAN_1008_at	220.3	195.05	183.4	264.6	231.65	197.5	3	3	199.583	231.25	18.8631	33.5518	5.29331	5.4364	0.0932904	0.14644	33.8849	41.343	0.17691	0.181909	1.02607	22	1.48865	0.976713	22	1.05731	0.316011	0.33933	1.15866	0.360246	0.106677
SAN_2399_at	89.25	58.85	56.25	85.25	78.15	74.25	3	3	68.1167	79.2167	18.3481	5.57704	4.19875	4.37055	0.254486	0.0698425	15.7544	14.6442	0.237942	0.190377	0.893834	22	1.15737	0.976527	22	1.5621	0.381085	0.33942	1.16296	0.360198	0.106637
SAN_1618_at	28.85	23.8	21.6	31.75	30.25	27.2	3	3	24.75	29.7333	3.71719	2.31858	3.2015	3.3902	0.147307	0.0791224	6.46792	6.99702	0.242953	0.230666	0.90585	22	1.1703	0.975629	22	1.10937	0.37483	0.339855	1.20135	0.359965	0.106447
SAN_1612_at	543.5	580.1	581.9	559.45	522.4	485.3	3	3	568.5	522.383	21.6693	37.075	6.34251	6.25672	0.0385519	0.071109	47.6742	67.1513	0.0950367	0.11925	-0.969919	22	1.984	-0.974469	22	1.57447	0.34263	0.340417	-1.08828	0.359665	0.106202
SAN_0946_at	678	711.2	676.75	624.25	647.05	651.9	3	3	688.65	641.067	19.5389	14.7642	6.53447	6.46296	0.0281489	0.0231696	63.457	52.3744	0.0789574	0.0996245	-1.00167	22	1.46798	-0.974385	22	1.59201	0.327393	0.340458	-1.07423	0.359643	0.106184
SAN_1593_at	93.75	106.5	101.95	128.8	119.35	106.1	3	3	100.733	118.083	6.46149	11.4029	4.61109	4.76823	0.0648036	0.0976761	20.3549	22.0929	0.196463	0.19865	1.00036	22	1.17806	0.974219	22	1.02239	0.328014	0.340539	1.17224	0.3596	0.106149
SAN_0182_at	291.9	317.6	308.25	318.9	274.55	237.55	3	3	305.917	277	13.0079	40.7303	5.72271	5.6168	0.0427851	0.147257	36.6378	43.3343	0.10892	0.15363	-0.882609	22	1.39896	-0.974062	22	1.98946	0.38699	0.340615	-1.10439	0.35956	0.106116
SAN_0698_at	172.55	206.1	199.75	187.3	162.1	147.15	3	3	192.8	165.517	17.8221	20.2919	5.25871	5.10413	0.094846	0.121414	33.9233	35.2735	0.182444	0.205599	-0.965616	22	1.08119	-0.974035	22	1.26994	0.344732	0.340628	-1.16484	0.359553	0.10611
SAN_2351_at	416.5	316.45	287.6	508.6	336.4	327.8	3	3	340.183	390.933	67.648	101.993	5.81687	5.94746	0.192243	0.24647	45.8751	74.246	0.130844	0.193469	1.00717	22	2.61935	0.968373	22	2.18633	0.324801	0.343384	1.14918	0.35809	0.104917
SAN_1390_at	2487.55	2079.3	2245.75	1968.55	2873.85	3202.6	3	3	2270.87	2681.67	205.281	639.078	7.72521	7.87339	0.0899294	0.255515	173.366	579.197	0.078023	0.253315	1.17688	22	11.1615	0.968303	22	10.5409	0.25182	0.343419	1.1809	0.358071	0.104902
SAN_0350_at	1207.5	1141.7	1169.05	1196.55	1256.55	1264.7	3	3	1172.75	1239.27	33.0557	37.2175	7.06684	7.12197	0.0281289	0.0302876	78.2837	90.2699	0.0667876	0.0726317	0.964213	22	1.32967	0.967714	22	1.18266	0.345419	0.343706	1.05672	0.35792	0.104778
SAN_1955_at	19.15	22.75	22.05	23.05	27.5	25.45	3	3	21.3167	25.3333	1.90875	2.22729	3.05673	3.22952	0.091774	0.0884797	5.16568	5.40267	0.227664	0.210189	0.930733	22	1.09386	0.965905	22	1.1732	0.362093	0.34459	1.18843	0.357453	0.104399
SAN_1276_at	1123.2	1155.3	1165.65	1219	1219.05	1196	3	3	1148.05	1211.35	22.1342	13.2935	7.0457	7.09945	0.0193639	0.0110093	77.3205	88.0084	0.0665745	0.0697711	0.935891	22	1.29556	0.965458	22	1.09834	0.35949	0.344809	1.05514	0.357338	0.104305
SAN_0235_at	41.55	42	37.15	38.85	33.65	29.35	3	3	40.2333	33.95	2.67971	4.7571	3.69318	3.51834	0.0679484	0.140222	8.88535	8.46023	0.205839	0.236736	-0.887046	22	1.10302	-0.965321	22	1.32273	0.384649	0.344876	-1.18508	0.357303	0.104276
SAN_0341_at	1016.75	965.7	937	1118.85	992.2	988.3	3	3	973.15	1033.12	40.3936	74.2728	6.87997	6.93866	0.0413038	0.0705226	70.7271	72.3254	0.073927	0.0752548	1.02675	22	1.04571	0.963592	22	1.03624	0.315698	0.345723	1.06162	0.356857	0.103914
SAN_0515_at	135.65	305.55	298.65	128.5	251.35	215.25	3	3	246.617	198.367	96.1619	63.1412	5.44382	5.25153	0.462376	0.351258	56.5685	44.7539	0.255401	0.23348	-1.1586	22	1.59767	-0.962513	22	1.19658	0.259041	0.346253	-1.24324	0.356579	0.103688
SAN_0775_at	20.85	21.75	18.1	17.75	16.95	16.75	3	3	20.2333	17.15	1.90153	0.52915	3.00429	2.84168	0.0962099	0.0306329	4.54802	3.11106	0.234545	0.176043	-0.969186	22	2.13711	-0.960397	22	1.77506	0.342987	0.347293	-1.17979	0.356035	0.103246
SAN_1477_at	517.05	607.35	602.5	599.15	503.95	483.9	3	3	575.633	529	50.7926	61.5733	6.35278	6.26662	0.0907077	0.113452	54.5916	71.4684	0.0949749	0.123137	-0.898126	22	1.71387	-0.95959	22	1.68098	0.378843	0.34769	-1.08815	0.355827	0.103078
SAN_2049_at	10.75	11.3	9.05	11.95	12.05	12.5	3	3	10.3667	12.1667	1.17296	0.292973	2.33416	2.49851	0.116493	0.023939	2.39444	2.1402	0.237163	0.179463	0.970787	22	1.25169	0.957138	22	1.74641	0.342207	0.348898	1.17363	0.355198	0.102567
SAN_0049_at	16.05	16.2	14.45	22.65	16.5	16	3	3	15.5667	18.3833	0.969966	3.70349	2.7438	2.8987	0.0634861	0.192403	3.43419	3.69817	0.19669	0.200112	0.966675	22	1.15964	0.956163	22	1.0351	0.344214	0.34938	1.18094	0.354947	0.102364
SAN_1133_at	525.85	746.5	739	542.7	650.9	624.8	3	3	670.45	606.133	125.283	56.4636	6.49524	6.40411	0.199441	0.0953691	76.4539	67.0238	0.12062	0.112831	-1.09567	22	1.30119	-0.955563	22	1.14283	0.285074	0.349676	-1.10611	0.354793	0.10224
SAN_1853_at	377.05	677.3	666.25	302.1	604.55	594.6	3	3	573.533	500.417	170.249	171.819	6.31739	6.16771	0.333528	0.395819	88.9046	98.0668	0.173172	0.20917	-0.956744	22	1.21673	-0.954678	22	1.45895	0.349093	0.350114	-1.14611	0.354566	0.102056
SAN_0815_s_at	86.9	87.75	78.7	74.9	125.9	105.8	3	3	84.45	102.2	4.99775	25.6899	4.43496	4.6044	0.0602309	0.264342	16.9153	22.5753	0.208862	0.226286	1.08984	22	1.78119	0.95299	22	1.17381	0.287576	0.350949	1.21018	0.354134	0.101706
SAN_0850_at	718.05	662.25	641.4	772	700.05	694.15	3	3	673.9	722.067	39.6308	43.344	6.51195	6.58094	0.0581818	0.0590788	58.0831	71.2082	0.0891969	0.0884143	0.907876	22	1.50301	0.951539	22	1.01778	0.373782	0.351669	1.07147	0.353762	0.101405
SAN_0323_at	780.6	970.25	995.65	917	823.55	818.55	3	3	915.5	853.033	117.515	55.4531	6.81367	6.74742	0.133654	0.063886	82.3116	74.1218	0.0891	0.0818033	-0.976788	22	1.23319	-0.948653	22	1.18635	0.339294	0.353102	-1.07323	0.353024	0.100808
SAN_2218_at	818.15	1007.25	1058.45	824.55	922.75	941.85	3	3	961.283	896.383	126.573	62.9383	6.8622	6.79668	0.136631	0.0716145	87.5389	74.1737	0.0917864	0.0770635	-0.979712	22	1.39284	-0.946821	22	1.4186	0.33788	0.354015	-1.0724	0.352556	0.10043
SAN_1091_s_at	51.4	36.1	35.05	49.65	48.25	44.7	3	3	40.85	47.5333	9.15164	2.55163	3.69424	3.86046	0.213037	0.0542966	10.1055	10.9247	0.217411	0.212858	0.777853	22	1.16869	0.946229	22	1.04324	0.444941	0.35431	1.16361	0.352404	0.100308
SAN_0702_at	112.4	104.6	108.3	98.35	93.75	89.65	3	3	108.433	93.9167	3.90171	4.35239	4.6857	4.54169	0.0359669	0.0463188	21.0214	18.1814	0.180313	0.192433	-0.904666	22	1.33681	-0.945869	22	1.13896	0.375443	0.354489	-1.15457	0.352312	0.100234
SAN_0526_s_at	105.45	110.95	100.05	89.55	99.5	83.85	3	3	105.483	90.9667	5.45008	7.9206	4.65766	4.50799	0.0517072	0.0863241	21.0509	18.3375	0.192041	0.195761	-0.900629	22	1.31783	-0.945309	22	1.03912	0.377539	0.354768	-1.15958	0.35217	0.100119
SAN_0470_at	78.45	142.9	132.95	82.75	194.25	168.55	3	3	118.1	148.517	34.6964	58.3872	4.73819	4.9374	0.327388	0.457238	27.6541	40.2538	0.226573	0.286703	1.07874	22	2.11882	0.944213	22	1.60121	0.292389	0.355316	1.25755	0.35189	0.0998937
SAN_0222_at	215.35	191.6	181.3	199.15	166.55	144.4	3	3	196.083	170.033	17.4621	27.5407	5.27594	5.12731	0.0878737	0.161072	33.263	35.135	0.179775	0.205371	-0.932562	22	1.11572	-0.943184	22	1.30504	0.361169	0.35583	-1.15321	0.351627	0.0996822
SAN_1408_at	531.8	721.4	695	658	564.7	557.3	3	3	649.4	593.333	102.696	56.1251	6.46712	6.38287	0.166335	0.0923266	70.1014	65.417	0.109939	0.108952	-1.0128	22	1.14835	-0.94286	22	1.01822	0.322167	0.355992	-1.09449	0.351545	0.0996156
SAN_1079_at	313.4	352	332.65	329.5	299.4	275.45	3	3	332.683	301.45	19.3	27.0833	5.80607	5.70592	0.0580822	0.0896568	35.9389	49.7502	0.104771	0.151601	-0.881454	22	1.91628	-0.941269	22	2.09376	0.387601	0.356789	-1.10361	0.351139	0.0992892
SAN_0934_at	364.85	178.65	171	103.6	254.3	231.2	3	3	238.167	196.367	109.778	81.1643	5.40886	5.20745	0.425458	0.49326	61.424	49.2332	0.246135	0.277278	-0.919714	22	1.55654	-0.940924	22	1.26906	0.367697	0.356961	-1.21287	0.351051	0.0992185
SAN_1554_at	160.3	263.7	256	187.25	201	184.9	3	3	226.667	191.05	57.604	8.69669	5.39901	5.25185	0.279223	0.0450023	46.7698	34.4818	0.203688	0.179759	-1.06166	22	1.83972	-0.938228	22	1.28396	0.299906	0.358314	-1.18643	0.350365	0.0986667
SAN_0661_at	210.9	122.05	110.75	178.35	170.1	151.6	3	3	147.9	166.683	54.8514	13.6984	4.95436	5.11379	0.347245	0.0835739	34.2164	33.9296	0.21838	0.197785	0.675156	22	1.01698	0.937235	22	1.21909	0.506612	0.358813	1.127	0.350113	0.0984637
SAN_1717_at	1265.15	1299.65	1366.8	1308.3	1398.4	1474.5	3	3	1310.53	1393.73	51.6915	83.1982	7.17767	7.23855	0.0392304	0.0599241	83.1143	132.517	0.0632085	0.0932263	0.921252	22	2.54209	0.936082	22	2.17533	0.366912	0.359394	1.06349	0.349819	0.0982282
SAN_0902_at	0.35	0.3	0.45	0.35	1.1	0.6	3	3	0.366667	0.683333	0.0763763	0.381881	-1.01743	-0.488446	0.204664	0.572894	0.717674	0.765101	0.767891	0.609825	0.522854	22	1.13654	0.934378	22	1.58558	0.606302	0.360252	1.86364	0.349387	0.0978808
SAN_1208_at	301.6	423.15	410.25	417.6	421.6	399.8	3	3	378.333	413	66.7653	11.6052	5.92453	6.02318	0.187209	0.0283053	46.4199	57.1783	0.126799	0.132091	0.815279	22	1.51724	0.933184	22	1.0852	0.423652	0.360854	1.09163	0.349084	0.0976378
SAN_1917_at	380.45	394.2	383.9	385.85	343.65	307.35	3	3	386.183	345.617	7.15373	39.2869	5.9562	5.84102	0.0184526	0.113737	38.8577	61.7922	0.0958405	0.19161	-0.962587	22	2.5288	-0.931167	22	3.99702	0.346217	0.361873	-1.11737	0.348572	0.0972279
SAN_1326_at	187.6	174.95	165.55	137.3	168.4	150.15	3	3	176.033	151.95	11.0648	15.6279	5.16936	5.02005	0.062661	0.102347	28.3787	33.3132	0.175294	0.215692	-0.953189	22	1.378	-0.930482	22	1.51403	0.350851	0.36222	-1.1585	0.348399	0.0970887
SAN_1665_at	517.45	540.55	530.2	636.95	553.8	534.5	3	3	529.4	575.083	11.5708	54.4402	6.27158	6.35161	0.0218849	0.0927162	42.7554	64.5833	0.10024	0.110207	1.02159	22	2.2817	0.930392	22	1.20875	0.318077	0.362266	1.08629	0.348376	0.0970704
SAN_2265_at	9.8	8.05	7.2	4.8	15.05	15.35	3	3	8.35	11.7333	1.32571	6.00632	2.11405	2.33704	0.156097	0.665545	2.09796	3.33151	0.241944	0.338491	1.48845	22	2.52167	0.928289	22	1.95734	0.150827	0.363331	1.40519	0.347843	0.0966441
SAN_1982_at	313.95	324.85	309.2	275.55	309.15	277.7	3	3	316	287.467	8.02387	18.8091	5.75553	5.65971	0.0252823	0.0643023	35.7637	43.4017	0.104437	0.145575	-0.878781	22	1.47275	-0.926301	22	1.94296	0.389018	0.364341	-1.09926	0.34734	0.0962418
SAN_2178_s_at	17.6	11.1	11.3	18.4	14.1	13.95	3	3	13.3333	15.4833	3.69639	2.52702	2.56655	2.73133	0.261129	0.156855	3.33406	3.02305	0.240336	0.193112	0.827438	22	1.21634	0.925755	22	1.54888	0.416874	0.364618	1.16125	0.347202	0.0961316
SAN_0901_s_at	74.25	70.25	65.65	80.25	55.15	47.2	3	3	70.05	60.8667	4.30349	17.2507	4.24795	4.0832	0.0616532	0.272831	13.7057	14.5679	0.209302	0.226378	-0.79523	22	1.12977	-0.925529	22	1.16983	0.434976	0.364733	-1.15088	0.347145	0.0960859
SAN_1369_at	362.85	458.25	437	224.7	457.65	452.5	3	3	419.367	378.283	50.0848	133.032	6.03378	5.88522	0.123367	0.407464	45.4316	84.3166	0.10803	0.256178	-0.742956	22	3.44437	-0.925505	22	5.62331	0.465369	0.364745	-1.1086	0.347139	0.096081
SAN_0884_at	1979.85	1863.05	1970.95	1837.95	2257.05	2468.85	3	3	1937.95	2187.95	65.0178	321.076	7.56901	7.68324	0.0338808	0.151285	125.003	436.78	0.0640549	0.20399	0.95311	22	12.2091	0.925417	22	10.1418	0.35089	0.36479	1.129	0.347117	0.0960633
SAN_0926_at	837.15	972.7	967.7	1020.45	789.45	801.85	3	3	925.85	870.583	76.8571	129.936	6.82833	6.76209	0.0851956	0.143896	74.3823	87.6986	0.0801414	0.0949377	-0.832427	22	1.3901	-0.923567	22	1.40334	0.414113	0.365731	-1.06348	0.34665	0.09569
SAN_0211_at	622.75	494.45	477.45	770.15	521.15	494.95	3	3	531.55	595.417	79.4376	151.889	6.26868	6.36903	0.144358	0.241752	54.1432	89.2139	0.118025	0.146785	1.06001	22	2.71504	0.922745	22	1.54673	0.300641	0.36615	1.12015	0.346442	0.0955242
SAN_0502_at	88.2	110.15	108.4	74.75	101.6	88.25	3	3	102.25	88.2	12.1991	13.4251	4.62243	4.47179	0.123944	0.153619	20.4687	18.2241	0.198929	0.201325	-0.887957	22	1.2615	-0.921858	22	1.02423	0.384169	0.366602	-1.1593	0.346218	0.0953456
SAN_0252_s_at	78.25	59.95	48.7	67	47.4	42.6	3	3	62.3	52.3333	14.9145	12.9265	4.11303	3.93839	0.237717	0.236723	13.9234	12.4787	0.230466	0.233851	-0.923289	22	1.24495	-0.921301	22	1.0296	0.365873	0.366887	-1.19045	0.346077	0.0952335
SAN_2270_at	369.95	368.4	324.35	418.8	404	354.45	3	3	354.233	392.417	25.8913	33.7025	5.86812	5.96979	0.0747648	0.0877938	34.709	61.379	0.109425	0.158017	0.937917	22	3.1272	0.916207	22	2.0853	0.358471	0.369493	1.10779	0.344794	0.0942114
SAN_1371_at	237.55	174.8	178.2	299.1	211.55	181.9	3	3	196.85	230.85	35.2882	60.9371	5.27231	5.41957	0.171803	0.254972	35.8507	46.7278	0.190129	0.204303	0.99989	22	1.69885	0.913896	22	1.15465	0.328235	0.370679	1.17272	0.344213	0.0937493
SAN_0680_at	45.05	28.35	23.2	55.8	32.3	29.9	3	3	32.2	39.3333	11.4225	14.311	3.43218	3.63157	0.340364	0.340127	8.55752	11.4787	0.264078	0.270816	0.86295	22	1.79923	0.912978	22	1.05168	0.397475	0.371151	1.22153	0.343983	0.093566
SAN_1210_at	709.55	725.3	727	774.4	629.4	630.6	3	3	720.617	678.133	9.62163	83.3715	6.58005	6.51451	0.0134024	0.119151	62.7069	74.4973	0.073752	0.100262	-0.755665	22	1.4114	-0.912025	22	1.84809	0.457865	0.371642	-1.06265	0.343743	0.0933759
SAN_2320_at	1247.55	1294.35	1350.45	1218.35	1425.35	1518.6	3	3	1297.45	1387.43	51.52	153.674	7.16763	7.23099	0.0396611	0.113408	83.0712	142.305	0.0634258	0.102265	0.945858	22	2.93453	0.911942	22	2.59969	0.354495	0.371684	1.06935	0.343722	0.0933594
SAN_0624_at	705.9	772.6	777.05	870.95	630.45	619.55	3	3	751.85	706.983	39.856	142.104	6.62158	6.54834	0.0538623	0.191804	69.6592	91.7123	0.0768258	0.116003	-0.674768	22	1.7334	-0.911767	22	2.27995	0.506853	0.371774	-1.06346	0.343679	0.0933246
SAN_0059_at	0.65	0.5	6.75	2.15	1.8	2.85	3	3	2.63333	2.26667	3.56593	0.534634	0.261871	0.800191	1.43294	0.231726	1.97709	0.93321	0.906053	0.482639	-0.290488	22	4.48842	0.908254	22	3.52421	0.774163	0.373587	-1.16176	0.342797	0.0926255
SAN_0569_at	1221.9	1376.05	1451.2	1065.55	1320.45	1430.35	3	3	1349.72	1272.12	116.896	187.141	7.20509	7.14088	0.0880546	0.152251	98.5596	123.6	0.0717958	0.0993276	-0.850218	22	1.57268	-0.907453	22	1.914	0.404362	0.374	-1.061	0.342597	0.0924665
SAN_1123_at	490.3	554.6	539.15	460.05	508.35	486.05	3	3	528.017	484.817	33.5647	24.1736	6.26775	6.18294	0.0645553	0.0500029	45.5661	60.1334	0.103102	0.124839	-0.991746	22	1.7416	-0.907304	22	1.46612	0.332105	0.374077	-1.08911	0.34256	0.0924369
SAN_1054_at	2.95	2.05	4.75	0.85	2	4.85	3	3	3.25	2.56667	1.37477	2.05933	1.11926	0.703202	0.421403	0.870792	1.51415	1.29445	0.514044	0.605604	-0.594147	22	1.36825	-0.907201	22	1.38796	0.558475	0.374131	-1.26623	0.342534	0.0924165
SAN_1729_at	233.1	168	152.7	163.05	255.65	224.3	3	3	184.6	214.333	42.6932	47.0977	5.2013	5.35028	0.221848	0.231339	36.1398	43.3272	0.201478	0.200959	0.912775	22	1.4373	0.906795	22	1.00517	0.371256	0.374341	1.16107	0.342432	0.092336
SAN_1190_at	622.7	688.35	665.1	620.7	629.7	589.65	3	3	658.717	613.35	33.2872	21.0123	6.48943	6.41854	0.0509352	0.0345428	57.1716	59.4641	0.0879279	0.103003	-0.95257	22	1.08181	-0.906679	22	1.37229	0.351157	0.3744	-1.07397	0.342403	0.092313
SAN_2294_at	2.6	1.4	0.9	2.35	2.7	1.95	3	3	1.63333	2.33333	0.873689	0.375278	0.395541	0.838499	0.532897	0.163294	1.0263	0.938961	0.699411	0.476331	0.871615	22	1.19469	0.906663	22	2.156	0.392831	0.374409	1.42857	0.342399	0.0923098
SAN_1616_at	27.65	21.6	21.75	28.4	29.65	25.75	3	3	23.6667	27.9333	3.45048	1.99144	3.15731	3.3281	0.140611	0.0722716	6.04686	6.00587	0.240661	0.220632	0.867114	22	1.0137	0.906019	22	1.18981	0.395239	0.374742	1.18028	0.342238	0.0921821
SAN_1489_at	1116.75	1198	1242.1	1250.95	1223.2	1268.35	3	3	1185.62	1247.5	63.5859	22.7719	7.07705	7.12879	0.0540926	0.0182932	80.2225	88.1463	0.068238	0.0716064	0.899306	22	1.2073	0.905952	22	1.10116	0.378228	0.374777	1.0522	0.342221	0.0921687
SAN_1944_at	9.45	13.1	12.1	13.3	14.2	12.65	3	3	11.55	13.3833	1.88613	0.778353	2.43728	2.59289	0.17033	0.0579625	2.85417	2.40031	0.234865	0.1844	0.851478	22	1.41391	0.902614	22	1.62224	0.403677	0.376508	1.15873	0.341386	0.0915083
SAN_0881_at	300.55	299.15	261.7	310.6	332.05	311.2	3	3	287.133	317.95	22.037	12.2146	5.65792	5.76141	0.078601	0.0380104	37.6912	53.3543	0.114856	0.162076	0.817089	22	2.00383	0.902353	22	1.99129	0.422638	0.376643	1.10733	0.341321	0.0914568
SAN_1848_at	514.8	506.2	483.75	501.75	460.05	427.55	3	3	501.583	463.117	16.0316	37.1949	6.21743	6.13584	0.032176	0.0801103	39.7834	61.9945	0.0843212	0.132669	-0.90449	22	2.4283	-0.898982	22	2.47553	0.375534	0.378397	-1.08306	0.34048	0.0907922
SAN_1337_at	640.65	677.3	656.75	723.7	574.05	543.4	3	3	658.233	613.717	18.37	96.4733	6.4893	6.41165	0.0278692	0.152084	55.7682	71.9118	0.0861049	0.12247	-0.847289	22	1.66275	-0.898411	22	2.02303	0.405958	0.378694	-1.07254	0.340337	0.0906799
SAN_0985_at	946.6	1395.1	1416.1	1100.4	1132.45	1216.15	3	3	1252.6	1149.67	265.212	59.7648	7.11642	7.04634	0.228357	0.0514978	137.694	77.8955	0.116801	0.0680419	-1.12696	22	3.12468	-0.897996	22	2.94671	0.271901	0.378911	-1.08953	0.340234	0.0905983
SAN_1318_at	326.9	262	237.5	373.85	291.15	265.2	3	3	275.467	310.067	46.1964	56.7414	5.60939	5.72606	0.16365	0.177542	42.1715	53.586	0.147957	0.169589	0.87885	22	1.6146	0.897894	22	1.31379	0.388981	0.378964	1.12561	0.340209	0.0905783
SAN_0419_at	373.4	479.3	462.65	471.4	373.55	344.65	3	3	438.45	396.533	56.9468	66.4271	6.07732	5.97376	0.135106	0.162631	47.7759	66.261	0.111353	0.166204	-0.888761	22	1.92353	-0.896536	22	2.22783	0.383747	0.379673	-1.10571	0.33987	0.0903114
SAN_1915_at	507.55	543.35	548.25	437.25	517.95	518.5	3	3	533.05	491.233	22.2191	46.7517	6.27803	6.19377	0.0421825	0.0980957	43.5987	66.2925	0.102665	0.12647	-0.912837	22	2.31197	-0.89585	22	1.51751	0.371224	0.380031	-1.08513	0.339699	0.0901768
SAN_1244_at	746.25	723.8	728.05	821.15	745.35	767.15	3	3	732.7	777.883	11.9255	39.0232	6.59665	6.65575	0.0162119	0.0497302	62.7386	65.2418	0.0756973	0.0856523	0.864624	22	1.08139	0.895492	22	1.28032	0.396575	0.380218	1.06167	0.33961	0.0901066
SAN_1034_at	923.4	838.35	819.6	923.75	886.3	906.45	3	3	860.45	905.5	55.3165	18.7431	6.7561	6.80834	0.0633351	0.0207187	62.5526	67.0752	0.0739978	0.0689073	0.850762	22	1.14983	0.894851	22	1.15321	0.404067	0.380553	1.05236	0.339451	0.0899809
SAN_0950_at	1178.85	1266.9	1317.05	1229.95	1160.5	1188.3	3	3	1254.27	1192.92	69.9608	34.9544	7.13326	7.08387	0.0562506	0.0292273	83.3743	85.6175	0.0663346	0.068933	-0.889173	22	1.05453	-0.894144	22	1.07987	0.38353	0.380923	-1.05143	0.339275	0.0898423
SAN_0377_at	312.55	322.3	309.35	451.95	327.35	303.15	3	3	314.733	360.817	6.74543	79.8459	5.75157	5.87294	0.0213358	0.211899	35.5432	73.7334	0.107876	0.208914	0.975145	22	4.30344	0.894084	22	3.75047	0.34009	0.380954	1.14642	0.33926	0.0898307
SAN_0648_at	315.35	352.35	359.7	395.8	279.05	261.75	3	3	342.467	312.2	23.7695	72.9146	5.83453	5.72656	0.070769	0.222582	37.616	58.3446	0.107325	0.179651	-0.755169	22	2.40579	-0.893576	22	2.80196	0.458157	0.38122	-1.09695	0.339134	0.0897313
SAN_2476_at	0.4	0.25	1.7	0.25	1.05	3.9	3	3	0.783333	1.73333	0.797392	1.91855	-0.590652	0.00782412	0.999089	1.37409	0.901114	1.18344	0.854123	0.785008	1.10622	22	1.72476	0.893559	22	1.18384	0.280583	0.381229	2.21277	0.339129	0.0897279
SAN_1297_at	1161.65	865.5	837.4	896.4	1052.15	1096.55	3	3	954.85	1015.03	179.644	105.111	6.8504	6.91897	0.180193	0.106451	101.794	77.9079	0.105788	0.0807432	0.813199	22	1.70718	0.892379	22	1.71657	0.424818	0.381847	1.06303	0.338836	0.089497
SAN_2160_at	139.6	86.95	81.3	135.35	115.9	101.05	3	3	102.617	117.433	32.1529	17.2013	4.60075	4.75874	0.294662	0.146217	24.6598	22.5397	0.230664	0.202132	0.768159	22	1.19698	0.892192	22	1.30224	0.45056	0.381945	1.14439	0.33879	0.0894605
SAN_1533_at	832.75	508.25	480.7	589.2	699.55	657.6	3	3	607.233	648.783	195.788	55.7008	6.37698	6.4726	0.302447	0.0869466	102.419	59.7656	0.154949	0.102677	0.606896	22	2.93671	0.89096	22	2.27738	0.550133	0.382591	1.06843	0.338484	0.0892199
SAN_0218_at	222.35	205.55	184.55	242.05	243.15	209.9	3	3	204.15	231.7	18.9388	18.8874	5.31595	5.44315	0.0935468	0.0836196	34.7167	40.192	0.175679	0.174473	0.898478	22	1.3403	0.889804	22	1.01387	0.378659	0.383198	1.13495	0.338196	0.0889942
SAN_1821_at	1302.5	1390.3	1449.9	1384.45	1510.8	1513.65	3	3	1380.9	1469.63	74.1482	73.7847	7.22952	7.29191	0.0540234	0.0509764	93.8508	148.473	0.0675422	0.10102	0.874994	22	2.50275	0.889248	22	2.23698	0.39103	0.383491	1.06426	0.338058	0.0888858
SAN_0440_at	371.9	385.25	384.6	492.9	389.95	375.5	3	3	380.583	419.45	7.52701	64.0186	5.94157	6.03153	0.0198921	0.147381	36.4395	62.344	0.102234	0.142381	0.932239	22	2.92715	0.888877	22	1.93962	0.361332	0.383685	1.10212	0.337967	0.0888136
SAN_1988_at	344.25	339.75	319.6	408.1	268	246.25	3	3	334.533	307.45	13.1269	87.8412	5.81222	5.70295	0.0396472	0.270554	35.5369	60.5377	0.104002	0.185819	-0.668254	22	2.90197	-0.888763	22	3.19227	0.510923	0.383745	-1.08809	0.337938	0.0887914
SAN_0179_at	1111.15	1143.1	1184.2	1142.25	1231.35	1243.85	3	3	1146.15	1205.82	36.6204	55.404	7.04382	7.0942	0.0318996	0.0465558	81.3522	91.2644	0.0672943	0.071484	0.845298	22	1.25853	0.888678	22	1.1284	0.407044	0.38379	1.05206	0.337917	0.0887748
SAN_0505_at	367.65	400.7	391.6	433.85	330.65	284.05	3	3	386.65	349.517	17.072	76.6614	5.95686	5.84097	0.0445731	0.214576	41.0028	70.3316	0.0957685	0.204904	-0.790025	22	2.94221	-0.887482	22	4.57781	0.437946	0.38442	-1.10624	0.337621	0.0885419
SAN_1602_at	854.8	938	937.9	1039	908.8	929.25	3	3	910.233	959.017	48.0067	70.0182	6.81275	6.86417	0.0535949	0.071745	64.477	67.8915	0.0720234	0.0702157	0.902439	22	1.10872	0.885406	22	1.05215	0.376598	0.385513	1.05359	0.337106	0.0881385
SAN_1650_at	412.75	330	306.85	466.2	358.55	347.7	3	3	349.867	390.817	55.6751	65.5089	5.84943	5.95934	0.154519	0.161186	42.8751	66.812	0.12657	0.173991	0.893452	22	2.42828	0.884791	22	1.88969	0.381285	0.385838	1.11704	0.336954	0.0880192
SAN_0109_s_at	116.55	97.7	108.85	134.35	119.8	117.95	3	3	107.7	124.033	9.47747	8.98225	4.67673	4.81884	0.0889515	0.0710983	21.6624	24.3955	0.188682	0.204776	0.867126	22	1.26825	0.883995	22	1.17787	0.395232	0.386258	1.15166	0.336757	0.0878648
SAN_0555_at	31.2	26.25	21.75	29.15	34.25	29.85	3	3	26.4	31.0833	4.72679	2.76466	3.26257	3.43411	0.180456	0.0870493	7.01456	7.79235	0.24222	0.233435	0.773691	22	1.23406	0.883247	22	1.07668	0.447348	0.386653	1.1774	0.336572	0.0877198
SAN_0102_at	2279.5	1839.7	2026.5	1775.7	2492.75	2792.95	3	3	2048.57	2353.8	220.729	522.666	7.62104	7.74598	0.107347	0.235621	162.808	507.543	0.0788958	0.232074	0.991865	22	9.71832	0.882827	22	8.65259	0.332048	0.386875	1.149	0.336468	0.0876385
SAN_0511_s_at	607.8	491.05	495.75	499.8	489.35	468.1	3	3	531.533	485.75	66.0907	16.1537	6.27082	6.18532	0.120493	0.0334444	50.9976	61.5138	0.112793	0.124425	-0.992425	22	1.45494	-0.881792	22	1.21689	0.331781	0.387422	-1.09425	0.336212	0.0874382
SAN_0328_at	182.6	219.15	208.65	271.4	141.2	137.7	3	3	203.467	183.433	18.8182	76.2015	5.31257	5.15962	0.0944163	0.384701	34.8536	48.3152	0.176184	0.244034	-0.582443	22	1.92165	-0.880188	22	1.91852	0.566191	0.388272	-1.10921	0.335816	0.0871282
SAN_0076_at	20.45	35.6	32.55	29.35	42.4	32.4	3	3	29.5333	34.7167	8.01285	6.82648	3.3577	3.53487	0.297594	0.190372	7.3946	8.73012	0.258137	0.234768	0.784708	22	1.39384	0.879432	22	1.20899	0.440993	0.388672	1.17551	0.335629	0.0869822
SAN_2412_at	10.35	13.4	14.2	13.6	9.65	9.45	3	3	12.65	10.9	2.03162	2.34041	2.52849	2.37435	0.168366	0.20441	2.8943	2.19429	0.229103	0.19949	-0.834537	22	1.7398	-0.878884	22	1.31892	0.412949	0.388963	-1.16055	0.335494	0.0868766
SAN_0150_at	12.95	18.2	18.35	10.5	17.1	15.25	3	3	16.5	14.2833	3.0753	3.40453	2.79072	2.63834	0.198899	0.255031	3.75135	3.02324	0.218559	0.20617	-0.796891	22	1.53968	-0.878379	22	1.12379	0.434031	0.389231	-1.15519	0.33537	0.0867793
SAN_0796_s_at	60.1	36.05	37.5	73.5	43.25	43.1	3	3	44.55	53.2833	13.4862	17.5083	3.76842	3.9426	0.284386	0.30717	11.8112	13.3608	0.237444	0.24853	0.848234	22	1.27961	0.877717	22	1.09555	0.405442	0.389582	1.19603	0.335206	0.0866517
SAN_2214_at	771.3	1036.35	1063.35	684.35	976.1	1002.05	3	3	957	887.5	161.387	176.411	6.85357	6.77395	0.178428	0.212993	96.4677	102.709	0.104379	0.118042	-0.854296	22	1.13359	-0.875267	22	1.27893	0.402148	0.390885	-1.07831	0.334603	0.0861803
SAN_2168_at	33.6	31.95	31.75	31.85	25.7	25.7	3	3	32.4333	27.75	1.0153	3.5507	3.47886	3.31801	0.0310437	0.123868	7.29108	5.9657	0.226086	0.224283	-0.861059	22	1.49369	-0.874872	22	1.01615	0.398493	0.391095	-1.16877	0.334505	0.0861045
SAN_0780_at	790.3	1016.85	1048.8	947	844.35	870.35	3	3	951.983	887.233	140.93	53.367	6.85076	6.78692	0.155226	0.059452	90.8204	73.9127	0.0983262	0.0794177	-0.957765	22	1.50983	-0.874833	22	1.53287	0.348589	0.391116	-1.07298	0.334496	0.086097
SAN_0548_at	612.65	666.95	659.4	721.2	569.5	521.75	3	3	646.333	604.15	29.4139	104.142	6.47061	6.39429	0.0460957	0.167451	57.8527	75.7826	0.0874117	0.123371	-0.766339	22	1.7159	-0.874336	22	1.99199	0.45162	0.39138	-1.06982	0.334373	0.0860016
SAN_2151_at	303.05	217.85	191.7	319.4	246.9	232.85	3	3	237.533	266.383	58.2261	46.4481	5.45121	5.57527	0.236307	0.16813	46.7501	43.1167	0.186851	0.160127	0.78572	22	1.17564	0.87323	22	1.36164	0.440413	0.39197	1.12146	0.334101	0.0857895
SAN_2079_at	24.35	24.85	20.9	25.65	18.05	16.85	3	3	23.3667	20.1833	2.15078	4.77214	3.14838	2.98735	0.0946241	0.225379	5.71755	4.42593	0.236579	0.214814	-0.762567	22	1.66883	-0.872832	22	1.21291	0.453821	0.392182	-1.15772	0.334003	0.0857131
SAN_1443_at	307.85	231.15	212.25	341.9	261.7	239.7	3	3	250.417	281.1	50.6285	53.7911	5.51015	5.62704	0.194789	0.184972	45.8271	46.5467	0.169181	0.158985	0.81361	22	1.03165	0.872047	22	1.13238	0.424587	0.392601	1.12253	0.33381	0.0855627
SAN_0546_at	59.65	82.95	69.7	67.5	61.2	53.65	3	3	70.7667	60.7833	11.6866	6.93439	4.25031	4.10292	0.164957	0.115234	14.8864	12.897	0.218746	0.194826	-0.87792	22	1.33229	-0.871514	22	1.26063	0.389475	0.392885	-1.16424	0.333679	0.0854607
SAN_1354_at	375.9	380.8	365.2	463.75	392.95	373.7	3	3	373.967	410.133	7.97768	47.4205	5.92401	6.01216	0.021414	0.112973	34.7512	61.1367	0.10001	0.144076	0.890781	22	3.09504	0.870509	22	2.07539	0.382685	0.393422	1.09671	0.333432	0.0852684
SAN_1447_at	203.05	185.7	178.3	240.85	209.1	196.4	3	3	189.017	215.45	12.704	22.8953	5.24035	5.36905	0.0664927	0.10451	33.1283	39.7522	0.180757	0.181495	0.88477	22	1.43987	0.87022	22	1.00818	0.385849	0.393577	1.13985	0.333361	0.0852132
SAN_0237_at	163.75	118.25	111.25	168.6	91.65	87.45	3	3	131.083	115.9	28.5058	45.6878	4.86097	4.70552	0.207818	0.366219	26.9107	28.6102	0.185063	0.247961	-0.66955	22	1.13029	-0.8702	22	1.79526	0.510111	0.393587	-1.131	0.333357	0.0852094
SAN_2248_at	370.65	480.75	450.45	456.25	359.7	361.25	3	3	433.95	392.4	56.8743	55.3012	6.06695	5.96596	0.135342	0.136053	44.4754	64.3982	0.109816	0.168452	-0.919543	22	2.09656	-0.869878	22	2.35301	0.367785	0.393759	-1.10589	0.333277	0.0851479
SAN_0890_at	234.65	243.4	223	223.6	210.25	188.85	3	3	233.683	207.567	10.2343	17.5297	5.45332	5.33304	0.0439618	0.0854807	39.8353	38.2093	0.158769	0.179687	-0.819514	22	1.08692	-0.868896	22	1.28085	0.421283	0.394285	-1.12582	0.333036	0.0849604
SAN_0646_at	827.75	992.25	1011.9	924.5	840.95	901.2	3	3	943.967	888.883	101.125	43.1153	6.84609	6.78917	0.110749	0.0490094	79.446	72.8706	0.0854324	0.0746897	-0.885002	22	1.18861	-0.868783	22	1.30835	0.385726	0.394345	-1.06197	0.333009	0.0849387
SAN_1497_at	744.6	943	950.1	821	816.6	831.15	3	3	879.233	822.917	116.65	7.46196	6.77283	6.71283	0.138597	0.00905317	78.2395	63.6302	0.0885851	0.080391	-0.967236	22	1.51191	-0.868734	22	1.21425	0.34394	0.394372	-1.06844	0.332996	0.0849293
SAN_0229_at	87.65	37.35	33.15	44.45	40.15	34.15	3	3	52.7167	39.5833	30.326	5.17333	3.86491	3.67258	0.530292	0.132939	17.1567	10.016	0.303538	0.23434	-1.14503	22	2.93415	-0.86869	22	1.67777	0.264501	0.394395	-1.33179	0.332986	0.0849211
SAN_0400_at	550.85	552.1	572.75	611.4	598.85	584.2	3	3	558.567	598.15	12.299	13.6135	6.32521	6.39367	0.0218841	0.0227837	46.1799	62.3246	0.0933548	0.0997002	0.883864	22	1.82143	0.868091	22	1.14056	0.386327	0.394716	1.07087	0.332839	0.0848067
SAN_2431_at	0.15	0.05	1.55	0.5	0.5	0.3	3	3	0.583333	0.433333	0.83865	0.11547	-1.48487	-0.863422	1.75372	0.294925	0.842725	0.708288	1.08918	0.593086	-0.236008	22	1.41563	0.867913	22	3.37257	0.81561	0.394811	-1.34615	0.332795	0.0847728
SAN_0001_at	2.35	3.05	3	1.8	5.4	6.3	3	3	2.8	4.5	0.390512	2.38118	1.02272	1.37158	0.145993	0.683145	1.3732	1.60556	0.508123	0.477277	1.39371	22	1.36705	0.866754	22	1.13344	0.177326	0.395432	1.60714	0.332511	0.0845519
SAN_1239_at	564.35	595.15	585.25	570.95	528	530.4	3	3	581.583	543.117	15.724	24.1342	6.36551	6.29668	0.0271646	0.0439013	52.5479	62.6138	0.0855374	0.107766	-0.815079	22	1.41981	-0.866518	22	1.58728	0.423764	0.395559	-1.07083	0.332453	0.084507
SAN_0188_at	1333.15	1507.1	1587.7	1160.2	1412.45	1589.3	3	3	1475.98	1387.32	130.097	215.651	7.29443	7.22683	0.0897128	0.158985	109.786	156.422	0.0749449	0.112699	-0.803619	22	2.03002	-0.865134	22	2.2613	0.430215	0.396301	-1.06391	0.332114	0.0842438
SAN_1674_at	234.45	251.9	242.55	265.9	208.8	178.7	3	3	242.967	217.8	8.73246	44.2912	5.49249	5.37007	0.0359122	0.200253	39.5236	43.9739	0.149468	0.194782	-0.737245	22	1.23788	-0.863662	22	1.69826	0.468764	0.397092	-1.11555	0.331754	0.0839642
SAN_2035_at	14.45	8.65	7.35	19.65	9.9	8.35	3	3	10.15	12.6333	3.78021	6.12583	2.27432	2.46429	0.352798	0.453024	2.81423	3.38574	0.27499	0.264461	0.976976	22	1.4474	0.862449	22	1.08121	0.339203	0.397745	1.24466	0.331457	0.083734
SAN_0928_at	735.8	836.9	848.7	824.8	731.1	724.65	3	3	807.133	760.183	62.0576	56.0525	6.69146	6.63179	0.0786855	0.072317	70.5989	69.691	0.0825494	0.0871134	-0.81974	22	1.02622	-0.861066	22	1.11363	0.421157	0.39849	-1.06176	0.331119	0.083472
SAN_0732_at	9.85	11.8	13.05	14.15	13.95	12	3	3	11.5667	13.3667	1.61271	1.18779	2.44145	2.59003	0.142539	0.0913204	2.82218	2.41882	0.234144	0.186037	0.838786	22	1.36133	0.860545	22	1.58405	0.410611	0.39877	1.15562	0.330991	0.0833734
SAN_0990_at	692.2	760.25	748.9	824.3	742	766.55	3	3	733.783	777.617	36.4566	42.2513	6.59738	6.65526	0.050362	0.0538505	66.1252	66.336	0.0783883	0.0862265	0.810571	22	1.00639	0.860366	22	1.20998	0.426294	0.398867	1.05974	0.330948	0.0833396
SAN_0508_at	11.35	8.9	9	14.55	9.15	10.95	3	3	9.75	11.55	1.38654	2.74955	2.27083	2.42823	0.13728	0.233878	2.34136	2.3529	0.239818	0.20763	0.939246	22	1.00988	0.859427	22	1.33408	0.357803	0.399373	1.18462	0.330718	0.0831621
SAN_1052_at	939	928.9	945.75	987.1	975.15	986.05	3	3	937.883	982.767	8.48032	6.61709	6.8436	6.89036	0.00905019	0.00674594	65.9529	62.5659	0.0712377	0.0616879	0.855153	22	1.1112	0.859425	22	1.33358	0.401684	0.399374	1.04786	0.330718	0.0831616
SAN_2467_s_at	273.3	315.15	298.65	394.1	302.15	296.9	3	3	295.7	331.05	21.0804	54.666	5.68763	5.79364	0.0719492	0.158693	36.1702	59.9207	0.103172	0.187264	0.874796	22	2.74443	0.858804	22	3.29444	0.391135	0.399709	1.11955	0.330566	0.0830443
SAN_2263_at	19.45	30.2	23.55	20.45	33.5	34.45	3	3	24.4	29.4667	5.42517	7.8231	3.17827	3.35635	0.220621	0.293364	6.63088	7.5836	0.252824	0.255196	0.871151	22	1.308	0.8586	22	1.01886	0.393079	0.39982	1.20765	0.330516	0.0830057
SAN_1060_at	4.8	2	3.45	3.3	5.15	4.9	3	3	3.41667	4.45	1.4003	1.00374	1.16671	1.47405	0.442112	0.243871	1.53601	1.31431	0.5029	0.362804	0.885345	22	1.36581	0.858441	22	1.92141	0.385545	0.399905	1.30244	0.330478	0.0829759
SAN_1058_at	5.15	4.95	3.3	7	5.4	4.55	3	3	4.46667	5.65	1.0153	1.24399	1.47744	1.71581	0.246327	0.216892	1.56115	1.47096	0.373449	0.303337	0.955533	22	1.12638	0.858163	22	1.51569	0.349691	0.400056	1.26493	0.33041	0.0829233
SAN_2284_at	7.3	3.5	5.85	3.9	6.75	11.65	3	3	5.55	7.43333	1.91768	3.91993	1.66903	1.90861	0.377113	0.547165	1.78744	2.31365	0.345695	0.338422	1.11573	22	1.67545	0.857778	22	1.04344	0.276578	0.400264	1.33934	0.330316	0.0828507
SAN_0426_at	1188.55	1169.55	1200.85	657.6	1327.55	1411.85	3	3	1186.32	1132.33	15.7691	413.286	7.07855	6.97745	0.0133117	0.424475	75.5423	190.017	0.0650628	0.193678	-0.457261	22	6.32708	-0.857078	22	8.86124	0.651967	0.400642	-1.04767	0.330145	0.0827188
SAN_1233_at	526.8	361.75	340.9	452.6	456.3	416.5	3	3	409.817	441.8	101.845	21.9884	5.99645	6.09002	0.236018	0.0505053	59.9713	59.7323	0.138307	0.129144	0.654472	22	1.00802	0.856389	22	1.14694	0.519592	0.401015	1.07804	0.329977	0.0825889
SAN_1306_at	905.25	847.7	847.5	866.25	934.55	923.1	3	3	866.817	907.967	33.2844	36.5785	6.76434	6.81066	0.0379912	0.0407265	58.6064	68.567	0.0654162	0.067152	0.790171	22	1.3688	0.855714	22	1.05377	0.437863	0.40138	1.04747	0.329813	0.0824617
SAN_0349_at	394.2	379.15	358.15	521.05	380.7	355.35	3	3	377.167	419.033	18.1067	89.2536	5.93191	6.02365	0.0482356	0.204015	37.7471	68.3937	0.0993157	0.157116	0.928268	22	3.28296	0.854869	22	2.50268	0.363342	0.401838	1.111	0.329607	0.0823027
SAN_2201_s_at	648.7	603	582.6	542.1	583.1	586.8	3	3	611.433	570.667	33.8474	24.8085	6.4148	6.34616	0.0548801	0.0440333	61.8141	63.1338	0.091989	0.104593	-0.799149	22	1.04315	-0.853426	22	1.29281	0.432748	0.40262	-1.07144	0.329255	0.0820316
SAN_0876_at	496.25	539.95	504.7	529.6	451.55	438.35	3	3	513.633	473.167	23.1792	49.3163	6.24084	6.15594	0.0446576	0.101703	40.764	65.1776	0.104098	0.137332	-0.911739	22	2.55649	-0.85331	22	1.74045	0.371789	0.402683	-1.08552	0.329227	0.0820099
SAN_0127_at	346.35	225.3	218.1	276.6	212.1	196.55	3	3	263.25	228.417	72.0567	42.4462	5.54995	5.42018	0.258158	0.179362	47.481	43.6909	0.181452	0.191294	-0.93505	22	1.18102	-0.852438	22	1.11142	0.359913	0.403156	-1.1525	0.329015	0.0818461
SAN_1689_s_at	44.85	29.1	28.15	68.55	32.35	29.75	3	3	34.0333	43.55	9.37954	21.6896	3.50387	3.699	0.259865	0.45966	9.10396	13.743	0.255477	0.303541	0.999905	22	2.27878	0.851883	22	1.41167	0.328228	0.403458	1.27963	0.32888	0.081742
SAN_1188_at	508.7	586.65	549.6	593.45	469.95	458.6	3	3	548.317	507.333	38.9908	74.7948	6.30516	6.22225	0.0713704	0.142295	46.795	70.8785	0.106447	0.130787	-0.835784	22	2.29419	-0.851557	22	1.50962	0.412262	0.403635	-1.08078	0.328801	0.081681
SAN_0138_at	687.55	768.45	761.95	826.75	777.75	741.5	3	3	739.317	782	44.9489	42.7836	6.60446	6.66086	0.0619187	0.0545502	67.7424	65.2201	0.0802025	0.0824034	0.786188	22	1.07884	0.849488	22	1.05564	0.440144	0.40476	1.05773	0.328298	0.0812936
SAN_1380_at	31.25	23.15	18.7	31.95	28.2	24.85	3	3	24.3667	28.3333	6.36285	3.55188	3.17085	3.33878	0.257961	0.125658	6.70192	6.64949	0.25696	0.227046	0.727731	22	1.01583	0.848294	22	1.28086	0.474453	0.40541	1.16279	0.328008	0.0810705
SAN_1764_at	17.25	8.4	9.45	16.15	12.35	11.35	3	3	11.7	13.2833	4.83503	2.53246	2.40735	2.57493	0.385968	0.184162	3.45812	2.58764	0.27792	0.199623	0.634952	22	1.78596	0.848245	22	1.93829	0.532008	0.405436	1.13533	0.327996	0.0810615
SAN_1119_at	1226.1	1132.95	1170	1087.9	1312.8	1337.5	3	3	1176.35	1246.07	46.8985	137.532	7.06964	7.12349	0.0397327	0.114253	78.2826	104.988	0.0673375	0.087063	0.922053	22	1.79867	0.8474	22	1.67168	0.366503	0.405897	1.05927	0.327791	0.0809036
SAN_1954_at	10.6	14.25	14.1	10.4	21.35	15.5	3	3	12.9833	15.75	2.06539	5.47928	2.5546	2.71457	0.167868	0.360342	3.06245	3.67788	0.228742	0.234092	1.00126	22	1.44231	0.846567	22	1.04733	0.327586	0.406351	1.21309	0.327589	0.0807483
SAN_1439_s_at	1200.2	1270.2	1299.35	1179.4	1196.3	1222.45	3	3	1256.58	1199.38	50.9582	21.69	7.1356	7.08945	0.0408833	0.0180523	79.8955	87.3875	0.0626246	0.0707003	-0.836729	22	1.19634	-0.846212	22	1.27454	0.411742	0.406545	-1.04769	0.327503	0.0806823
SAN_0331_at	989.95	1004.5	1022.7	1012.3	1088.6	1074.05	3	3	1005.72	1058.32	16.4089	40.5102	6.91337	6.96394	0.0163025	0.0386601	73.6618	68.5291	0.0752525	0.0711328	0.905538	22	1.1554	0.84591	22	1.11919	0.374991	0.40671	1.0523	0.32743	0.0806259
SAN_1711_at	791.7	914.55	896.1	813.1	852.9	796.5	3	3	867.45	820.833	66.2469	28.9844	6.76356	6.70991	0.0780672	0.0350947	63.2618	67.8889	0.0746589	0.0805853	-0.870114	22	1.15163	-0.845853	22	1.16506	0.393633	0.406741	-1.05679	0.327416	0.0806154
SAN_1417_at	577.4	605.05	598.1	617.9	545.45	502.35	3	3	593.517	555.233	14.3835	58.3929	6.38587	6.31574	0.0243656	0.104236	58.2183	67.3547	0.0838166	0.116613	-0.744805	22	1.33849	-0.84574	22	1.93569	0.464272	0.406803	-1.06895	0.327389	0.0805942
SAN_2227_at	285.75	270.7	260.55	301.85	236.3	204.4	3	3	272.333	247.517	12.6791	49.6839	5.60631	5.49837	0.0463886	0.197043	37.6719	44.2195	0.130561	0.17856	-0.739941	22	1.37782	-0.845174	22	1.87042	0.467159	0.407112	-1.10026	0.327252	0.0804888
SAN_1122_at	516.45	451.85	433.8	481.35	524	501.55	3	3	467.367	502.3	43.4549	21.3349	6.1443	6.2186	0.091225	0.0424556	41.0585	67.0319	0.0891769	0.12342	0.769731	22	2.66537	0.845086	22	1.91543	0.449646	0.40716	1.07475	0.327231	0.0804726
SAN_0630_at	665.85	945.05	922.5	824.55	760	757.85	3	3	844.467	780.8	155.097	37.9039	6.72646	6.65955	0.195574	0.047904	89.5195	63.3672	0.109633	0.0827273	-1.00544	22	1.99575	-0.843882	22	1.75625	0.325617	0.407818	-1.08154	0.326939	0.0802487
SAN_2456_s_at	223.4	191.95	185.05	139.4	211.4	181.2	3	3	200.133	177.333	20.4427	36.1554	5.29561	5.16357	0.0998608	0.210528	34.115	39.2042	0.180781	0.202307	-0.759888	22	1.32061	-0.842951	22	1.25233	0.455388	0.408327	-1.12857	0.326714	0.0800757
SAN_0029_at	39.6	35.25	29.85	38.7	28.4	23.25	3	3	34.9	30.1167	4.88441	7.86675	3.54583	3.38284	0.142055	0.256716	8.46572	7.82048	0.219523	0.253057	-0.718862	22	1.17182	-0.842653	22	1.32885	0.479792	0.408491	-1.15883	0.326641	0.0800203
SAN_2033_at	14.55	12.05	14.25	20.2	15.7	12.2	3	3	13.6167	16.0333	1.36504	4.0104	2.6078	2.75359	0.103358	0.252123	2.99122	3.32937	0.213119	0.211367	0.935221	22	1.23887	0.841266	22	1.01665	0.359827	0.409251	1.17748	0.326306	0.079763
SAN_1710_at	767.75	909.65	923.2	836.55	817.25	800.2	3	3	866.867	818	86.1045	18.1866	6.76146	6.7067	0.102452	0.0222219	67.3807	61.4284	0.0806213	0.0791296	-0.928279	22	1.20318	-0.839593	22	1.03806	0.363336	0.410168	-1.05974	0.325902	0.0794533
SAN_0843_at	323.2	256.5	242.4	300.5	312	289.25	3	3	274.033	300.583	43.1593	11.3752	5.60533	5.70525	0.152416	0.0378563	42.2357	48.5944	0.144709	0.147294	0.714247	22	1.32377	0.838134	22	1.03603	0.482584	0.410969	1.09689	0.32555	0.0791837
SAN_0826_at	1309.45	1263.55	1370.85	1240.3	1375.05	1583	3	3	1314.62	1399.45	53.8363	172.648	7.18074	7.23881	0.0408579	0.122469	83.9993	146.158	0.0631833	0.10231	0.871624	22	3.02759	0.836403	22	2.622	0.392826	0.411921	1.06453	0.325132	0.0788642
SAN_2335_at	414.4	514.55	490.25	526.45	520.4	474.75	3	3	473.067	507.2	52.2394	28.2649	6.15501	6.22785	0.113613	0.0566385	42.6569	64.7472	0.0953085	0.118252	0.762494	22	2.3039	0.83061	22	1.53942	0.453863	0.415118	1.07215	0.323738	0.0777996
SAN_1230_at	920.25	897.9	881.9	833	872.8	868.4	3	3	900.017	858.067	19.2624	21.8196	6.80226	6.75446	0.0213686	0.0256126	60.5175	69.2386	0.066693	0.0740734	-0.790135	22	1.30898	-0.830575	22	1.23357	0.437883	0.415137	-1.04889	0.323729	0.0777932
SAN_1317_at	410.75	402.55	382.1	515.2	399.2	391.1	3	3	398.467	435.167	14.755	69.4291	5.98716	6.06766	0.0373107	0.153538	40.3567	66.9978	0.0981342	0.136489	0.812726	22	2.75606	0.829399	22	1.93445	0.425083	0.415788	1.0921	0.323447	0.0775779
SAN_0570_at	1555.25	1582.8	1644.2	1169.35	1603.95	1742.65	3	3	1594.08	1505.32	45.5358	299.106	7.37378	7.30253	0.0284315	0.210522	101.021	199.853	0.0633855	0.135029	-0.686579	22	3.91377	-0.827367	22	4.5381	0.499521	0.416914	-1.05897	0.322959	0.0772067
SAN_1266_at	429.15	420.9	405.05	601.1	409.8	389.5	3	3	418.367	466.8	12.2481	116.749	6.03607	6.12643	0.0294125	0.237209	40.7539	79.2602	0.0966062	0.162666	0.941263	22	3.78244	0.827259	22	2.83519	0.356792	0.416973	1.11577	0.322933	0.077187
SAN_2236_at	1386.35	1556.9	1621.4	1524.5	1603.8	1735.3	3	3	1521.55	1621.2	121.447	106.472	7.32531	7.3895	0.0812788	0.0652628	111.115	178.818	0.0721017	0.113544	0.819837	22	2.58987	0.826571	22	2.4799	0.421103	0.417355	1.06549	0.322768	0.0770614
SAN_0542_at	449.2	489.3	480.75	485.4	419.85	414.5	3	3	473.083	439.917	21.1207	39.4804	6.1586	6.08398	0.0451477	0.0876964	37.4322	61.4194	0.0849346	0.131276	-0.798674	22	2.69227	-0.826564	22	2.38892	0.433017	0.417359	-1.07539	0.322767	0.0770602
SAN_2008_at	852.9	957.45	957.85	854	882.4	890.1	3	3	922.733	875.5	60.4778	19.0134	6.82587	6.77464	0.0668806	0.0218323	71.2783	70.2539	0.0771593	0.0747771	-0.817443	22	1.02938	-0.825854	22	1.06473	0.42244	0.417753	-1.05395	0.322596	0.0769307
SAN_0318_at	543.15	606.2	591.55	690.75	580.7	592.5	3	3	580.3	621.317	32.9962	60.4198	6.36245	6.42879	0.0576575	0.0949227	54.1076	63.0154	0.0887776	0.107154	0.855346	22	1.35637	0.825748	22	1.45684	0.40158	0.417812	1.07068	0.322571	0.0769115
SAN_0883_at	558.15	547.05	528.85	736.5	528.4	526.15	3	3	544.683	597.017	14.7927	120.801	6.29996	6.37912	0.027252	0.192956	45.8801	81.0253	0.1017	0.131305	0.973481	22	3.11884	0.825529	22	1.66693	0.340897	0.417934	1.09608	0.322519	0.0768715
SAN_2121_at	5.4	3.2	4.5	5.4	4.25	6.95	3	3	4.36667	5.53333	1.10604	1.35493	1.45121	1.69069	0.2656	0.245939	1.5523	1.46147	0.385708	0.322377	0.947796	22	1.12816	0.825135	22	1.43149	0.353529	0.418153	1.26718	0.322424	0.0767997
SAN_0238_at	60.25	109.25	98.4	64	144.95	116.65	3	3	89.3	108.533	25.7363	41.0808	4.46039	4.63148	0.317741	0.423448	21.4447	26.952	0.245414	0.26236	0.967209	22	1.57959	0.824871	22	1.14287	0.343953	0.418299	1.21538	0.322361	0.0767518
SAN_1847_at	630.7	741.85	729.95	698.9	636.5	639.15	3	3	700.833	658.183	61.028	35.2866	6.54965	6.48854	0.0894118	0.0528372	71.3489	54.8251	0.0873598	0.0940499	-0.820979	22	1.69362	-0.824544	22	1.15902	0.420466	0.418481	-1.0648	0.322283	0.0766922
SAN_0486_at	262.6	212.1	193.15	278.7	249.8	219.9	3	3	222.617	249.467	35.8995	29.4014	5.39705	5.51466	0.15744	0.118596	40.473	40.019	0.183809	0.165079	0.817072	22	1.02282	0.824494	22	1.23978	0.422648	0.418509	1.12061	0.322271	0.0766831
SAN_0817_at	884.15	911.65	903	820.75	871.45	882.4	3	3	899.6	858.2	14.0617	32.8915	6.80187	6.75434	0.0156742	0.0387177	59.3478	70.1995	0.0663858	0.0747659	-0.780062	22	1.39913	-0.823326	22	1.2684	0.443666	0.419159	-1.04824	0.321991	0.0764707
SAN_1042_at	1565.05	1613.3	1711.9	1471.45	1510.15	1632.25	3	3	1630.08	1537.95	74.8498	83.9273	7.39569	7.33723	0.0456156	0.0539677	105.503	161.366	0.0651577	0.104513	-0.827715	22	2.33935	-0.822175	22	2.57283	0.416721	0.419799	-1.05991	0.321716	0.0762618
SAN_2275_at	11.75	11.85	9.35	13.45	13.25	11.25	3	3	10.9833	12.65	1.41539	1.21655	2.39052	2.53445	0.134424	0.0990799	2.63336	2.25632	0.23769	0.188264	0.832447	22	1.36213	0.82216	22	1.59399	0.414102	0.419808	1.15175	0.321712	0.076259
SAN_1883_at	1021.9	396.25	380	1185.9	484.8	446.15	3	3	599.383	705.617	366	416.386	6.28388	6.45422	0.559446	0.542029	166.438	190.02	0.257455	0.250278	0.728415	22	1.30345	0.82169	22	1.05817	0.474042	0.42007	1.17724	0.3216	0.0761737
SAN_0907_at	380.55	390.15	373.1	361.7	346.5	326.2	3	3	381.267	344.8	8.54756	17.811	5.94333	5.84207	0.0223917	0.051897	36.9919	58.7251	0.101046	0.188074	-0.910053	22	2.5202	-0.821505	22	3.46434	0.372658	0.420172	-1.10576	0.321556	0.0761402
SAN_1725_at	976.05	1239.25	1290.3	1121.05	1069.7	1108.95	3	3	1168.53	1099.9	168.638	26.8446	7.05614	7.00277	0.150851	0.024545	103.874	74.5316	0.0917307	0.0652162	-0.929836	22	1.94238	-0.821171	22	1.97842	0.362548	0.420359	-1.0624	0.321476	0.0760795
SAN_0813_at	506.55	518.05	490.05	467.05	473	468.15	3	3	504.883	469.4	14.0742	3.16583	6.22407	6.15144	0.0279523	0.00673316	40.7313	59.9245	0.0857778	0.127064	-0.848215	22	2.16447	-0.820536	22	2.1943	0.405453	0.420713	-1.07559	0.321324	0.0759646
SAN_1235_at	649.5	636.9	600.55	588.35	600.2	577.05	3	3	628.983	588.533	25.4171	11.5761	6.44355	6.3775	0.0407781	0.0196676	56.5622	59.2686	0.0924299	0.104568	-0.855169	22	1.09799	-0.819709	22	1.27988	0.401675	0.421174	-1.06873	0.321127	0.0758148
SAN_0717_at	199	168.7	158.95	204.4	136.55	125.45	3	3	175.55	155.467	20.8852	42.7394	5.16334	5.02289	0.116423	0.260839	29.2894	38.1348	0.176478	0.238758	-0.72342	22	1.6952	-0.819334	22	1.83036	0.477044	0.421384	-1.12918	0.321037	0.0757469
SAN_0756_s_at	321.05	292.5	270.75	320.6	336.6	312.35	3	3	294.767	323.183	25.2265	12.3297	5.68375	5.77774	0.0853235	0.037952	36.5701	54.1836	0.107015	0.16749	0.752932	22	2.19525	0.819021	22	2.44954	0.459473	0.421558	1.0964	0.320962	0.0756904
SAN_0458_at	925.15	1053.85	1058.2	1001.9	1080.95	1113.25	3	3	1012.4	1065.37	75.592	57.2873	6.91816	6.9701	0.0764165	0.0543756	82.6388	75.9514	0.0806778	0.0746552	0.817365	22	1.18385	0.818347	22	1.16785	0.422484	0.421935	1.05232	0.320801	0.0755686
SAN_1500_at	660.25	1240.15	1275.55	659.35	1059.95	1090.45	3	3	1058.65	936.583	345.478	240.575	6.92225	6.81719	0.372335	0.282627	167.094	116.611	0.175437	0.136797	-1.03762	22	2.05324	-0.817914	22	1.64473	0.310719	0.422177	-1.13033	0.320698	0.0754902
SAN_0736_at	4.45	3.85	3.9	4.25	5.2	6.1	3	3	4.06667	5.18333	0.332916	0.925113	1.40065	1.63462	0.0801534	0.181093	1.45538	1.34385	0.37726	0.321574	0.976374	22	1.17287	0.817502	22	1.37633	0.339494	0.422407	1.27459	0.3206	0.0754159
SAN_2147_at	69.1	42.65	42.8	63.15	55.65	55.75	3	3	51.5167	58.1833	15.2278	4.30155	3.91504	4.06182	0.277579	0.0724821	13.0859	11.8829	0.240202	0.198316	0.653256	22	1.21274	0.816197	22	1.46704	0.520361	0.423138	1.12941	0.320289	0.0751805
SAN_1314_at	659.15	650.4	651.25	797.55	655.6	642.3	3	3	653.6	698.483	4.82519	86.0516	6.48248	6.54405	0.00736744	0.119514	58.4195	76.4113	0.0886956	0.0972304	0.808238	22	1.7108	0.810341	22	1.20171	0.427608	0.426424	1.06867	0.318895	0.0741283
SAN_0478_at	366.5	395.45	398.75	423.15	330.75	302.85	3	3	386.9	352.25	17.7438	62.9659	5.95745	5.85411	0.0464786	0.173371	40.2982	67.9668	0.0959932	0.199351	-0.759543	22	2.84461	-0.808988	22	4.31278	0.45559	0.427185	-1.09837	0.318574	0.0738864
SAN_1385_at	1039.4	1026.8	1011.45	1136.9	1034.45	1062.05	3	3	1025.88	1077.8	13.9975	53.0099	6.93325	6.98188	0.0136544	0.0487332	76.0423	78.8286	0.0751238	0.0723682	0.820998	22	1.07463	0.807545	22	1.07761	0.420455	0.427998	1.05061	0.318232	0.0736285
SAN_0385_at	1969.85	1854.85	1951.6	1727.55	2246.4	2481.7	3	3	1925.43	2151.88	61.8043	385.857	7.56256	7.66275	0.0323789	0.187133	122.443	439.519	0.0633704	0.205335	0.859657	22	12.8851	0.807535	22	10.4991	0.399249	0.428004	1.11761	0.31823	0.0736268
SAN_1191_at	871.6	817.95	797.55	757.35	809.55	794.15	3	3	829.033	787.017	38.2489	26.8211	6.71956	6.66786	0.0457472	0.0343092	64.4596	63.8966	0.0750843	0.0817992	-0.801818	22	1.0177	-0.806476	22	1.18686	0.431234	0.428601	-1.05339	0.317978	0.0734378
SAN_0556_at	30.4	31.45	25.15	40.15	31.35	30.25	3	3	29	33.9167	3.37528	5.42617	3.36257	3.51578	0.120462	0.15419	6.70666	8.53118	0.227599	0.237768	0.784751	22	1.6181	0.806245	22	1.09135	0.440969	0.428732	1.16954	0.317924	0.0733966
SAN_1620_at	16.35	19.6	15.25	18	21.3	18.8	3	3	17.0667	19.3667	2.26182	1.72143	2.83145	2.96098	0.129549	0.0873835	3.7104	3.47204	0.203807	0.189504	0.783957	22	1.14202	0.806181	22	1.15665	0.441425	0.428767	1.13477	0.317909	0.0733853
SAN_0475_at	225.1	252.8	231.6	354.4	247.95	211.45	3	3	236.5	271.267	14.4855	74.2726	5.46472	5.57921	0.0604846	0.264467	39.8702	49.1881	0.165602	0.182018	0.951043	22	1.52203	0.805891	22	1.20808	0.351915	0.428931	1.147	0.31784	0.0733336
SAN_0128_at	245.7	249.4	232.5	272.15	202.25	182.7	3	3	242.533	219.033	8.88388	47.0275	5.49069	5.37457	0.0369601	0.207068	39.076	44.6468	0.155888	0.195873	-0.686026	22	1.30545	-0.803419	22	1.5788	0.499863	0.430328	-1.10729	0.317255	0.0728938
SAN_1294_at	1131.05	832.25	810.4	908.15	1003	995.45	3	3	924.567	968.867	179.153	52.7175	6.81752	6.87512	0.185271	0.0553027	102.79	64.5589	0.104784	0.0667349	0.632135	22	2.53506	0.803038	22	2.46538	0.533814	0.430544	1.04791	0.317165	0.0728261
SAN_1491_at	928.9	1141.25	1129.3	1084.05	959.2	980.65	3	3	1066.48	1007.97	119.3	66.7573	6.96774	6.91426	0.115945	0.0652046	94.1422	69.8155	0.0898051	0.0724447	-0.864758	22	1.8183	-0.802903	22	1.5367	0.396503	0.43062	-1.05805	0.317133	0.0728021
SAN_0510_at	26.95	22.5	19	35.2	22.5	23.35	3	3	22.8167	27.0167	3.98445	7.09971	3.11731	3.27505	0.174803	0.24837	5.65502	6.44694	0.23925	0.241993	0.848284	22	1.29969	0.802873	22	1.02306	0.405415	0.430637	1.18408	0.317125	0.0727968
SAN_1816_at	133.05	194.75	187.2	120.65	173.6	154.7	3	3	171.667	149.65	33.6554	26.8338	5.13154	4.99705	0.209487	0.185957	31.4566	33.8094	0.184205	0.224265	-0.825767	22	1.15519	-0.802679	22	1.48225	0.417801	0.430747	-1.14712	0.31708	0.0727623
SAN_1248_at	316.25	238.5	228.75	241.35	321.9	303.6	3	3	261.167	288.95	47.952	42.2261	5.55451	5.65873	0.176197	0.152216	42.0794	45.703	0.162108	0.155906	0.77461	22	1.17964	0.802617	22	1.08114	0.446816	0.430782	1.10638	0.317065	0.0727514
SAN_0344_at	32.7	15.75	15.8	19.9	27.1	24.9	3	3	21.4167	23.9667	9.77169	3.68963	3.00141	3.16837	0.420862	0.159571	6.59933	5.08261	0.292663	0.210368	0.530238	22	1.68588	0.802364	22	1.93544	0.601258	0.430925	1.11907	0.317005	0.0727065
SAN_0620_at	116.35	139.2	122.25	151.4	147	130.7	3	3	125.933	143.033	11.8619	10.9052	4.83286	4.96109	0.0926084	0.0777793	24.7628	30.3438	0.178271	0.212817	0.756227	22	1.50155	0.800003	22	1.42513	0.457535	0.432263	1.13579	0.316447	0.0722881
SAN_2298_at	15	13.2	13.15	18.35	14.85	14.1	3	3	13.7833	15.7667	1.05396	2.26844	2.62156	2.75127	0.0749242	0.139572	2.96552	3.00982	0.207295	0.190179	0.813012	22	1.0301	0.798586	22	1.18811	0.424923	0.433068	1.14389	0.316113	0.0720375
SAN_1490_at	1113	1086.05	1126.45	1086.1	1168.3	1236.95	3	3	1108.5	1163.78	20.5725	75.5264	7.01065	7.05802	0.018615	0.0651886	82.0674	85.195	0.0731643	0.0723538	0.809461	22	1.07767	0.797385	22	1.02253	0.426919	0.43375	1.04987	0.31583	0.0718256
SAN_1247_at	506.35	419.7	407.8	477	491.5	461.95	3	3	444.617	476.817	53.7927	14.7759	6.09252	6.16681	0.117548	0.0310086	43.692	58.0735	0.101828	0.12548	0.767427	22	1.76666	0.796327	22	1.51852	0.450986	0.434351	1.07242	0.315581	0.0716391
SAN_2372_s_at	1920.65	1848.7	1969.3	1661.55	2289.9	2478.7	3	3	1912.88	2143.38	60.674	427.825	7.55603	7.65575	0.0318255	0.211797	119.753	438.16	0.0625558	0.207696	0.878933	22	13.3872	0.79629	22	11.0236	0.388937	0.434372	1.1205	0.315572	0.0716326
SAN_0963_at	1782.25	1855.2	2014.5	1438.95	1860.95	2004.2	3	3	1883.98	1768.03	118.77	293.857	7.53984	7.46784	0.0624505	0.173886	128.293	243.067	0.0681377	0.141015	-0.730703	22	3.58961	-0.796251	22	4.28309	0.472671	0.434395	-1.06558	0.315562	0.0716256
SAN_0794_at	473.95	532.15	523.15	504.6	473.1	443.2	3	3	509.75	473.633	31.3286	30.7035	6.23263	6.15903	0.0625311	0.0648729	39.9811	61.234	0.0925014	0.131211	-0.855399	22	2.34571	-0.794074	22	2.01207	0.40155	0.435635	-1.07625	0.31505	0.0712425
SAN_2323_at	679.8	622	617.5	757.25	535.9	515.4	3	3	639.767	602.85	34.7428	134.107	6.46014	6.38619	0.0535219	0.211776	61.5714	83.8884	0.0874743	0.135582	-0.614473	22	1.85629	-0.793767	22	2.4024	0.545206	0.43581	-1.06124	0.314978	0.0711886
SAN_0069_at	464.55	508.3	516.1	588	406.7	398.75	3	3	496.317	464.483	27.7858	107.042	6.20615	6.12438	0.0568712	0.218762	41.1917	77.023	0.0806764	0.159352	-0.631249	22	3.4964	-0.792933	22	3.90143	0.534382	0.436285	-1.06853	0.314782	0.0710421
SAN_0814_s_at	65	67.6	63.95	56.1	95.85	78.65	3	3	65.5167	76.8667	1.87905	19.9349	4.18203	4.31831	0.028532	0.270861	13.1385	16.4554	0.207434	0.214414	0.933595	22	1.56864	0.791194	22	1.06843	0.360647	0.437278	1.17324	0.314373	0.0707372
SAN_2190_at	219.35	169.05	152	246	190.85	174.5	3	3	180.133	203.783	35.0162	37.4635	5.18158	5.30625	0.188716	0.178132	33.2554	40.9323	0.190383	0.195585	0.776716	22	1.51499	0.791107	22	1.0554	0.445598	0.437328	1.13129	0.314353	0.070722
SAN_1952_at	21.5	25.35	24.1	20.5	30.85	32.95	3	3	23.65	28.1	1.96405	6.66502	3.16101	3.31485	0.0843839	0.257098	5.8534	6.75339	0.234564	0.242179	0.862437	22	1.33115	0.790305	22	1.06598	0.397751	0.437786	1.18816	0.314164	0.0705817
SAN_0131_s_at	494.65	380.35	376.2	407.35	380.85	340.95	3	3	417.067	376.383	67.2212	33.4246	6.02502	5.92794	0.154968	0.0898464	49.2123	64.8497	0.115375	0.179524	-0.865581	22	1.73647	-0.787963	22	2.42118	0.396062	0.439126	-1.10809	0.313615	0.0701724
SAN_2155_at	408.55	355	336.15	443.8	383.8	368.9	3	3	366.567	398.833	37.5604	39.6485	5.90076	5.98534	0.100634	0.0973268	37.4563	61.8937	0.114216	0.146735	0.772513	22	2.73051	0.787815	22	1.65048	0.448031	0.439211	1.08802	0.31358	0.0701467
SAN_0060_at	0.2	0.65	1.6	0.15	0.1	2.4	3	3	0.816667	0.883333	0.714726	1.31371	-0.523406	-1.10808	1.04281	1.72972	0.895113	0.963317	0.871901	0.948596	0.0878103	22	1.1582	-0.785984	22	1.18366	0.930822	0.440261	1.08163	0.313151	0.0698275
SAN_0905_at	55.5	68.9	64.5	55.55	60.85	49.15	3	3	62.9667	55.1833	6.83032	5.85861	4.13857	4.00686	0.11084	0.107149	13.1666	11.8795	0.209379	0.201018	-0.760203	22	1.22844	-0.785965	22	1.08492	0.455204	0.440272	-1.14105	0.313147	0.0698242
SAN_1383_at	231.65	176.15	149.5	206.95	229	185.4	3	3	185.767	207.117	41.9108	21.8005	5.20795	5.32957	0.22125	0.105633	36.8601	38.8509	0.199001	0.181462	0.690501	22	1.11094	0.78217	22	1.20266	0.4971	0.442452	1.11493	0.312259	0.0691651
SAN_0310_at	908.6	1065.45	1060.25	987.15	942.6	956.9	3	3	1011.43	962.217	89.0942	22.7459	6.91644	6.86905	0.0905623	0.0235512	85.3459	61.7618	0.0834292	0.0637221	-0.809174	22	1.90953	-0.781791	22	1.71418	0.42708	0.44267	-1.05115	0.312171	0.0690995
SAN_1503_at	318.2	675.75	669.5	291.55	587.55	562.85	3	3	554.483	480.65	204.651	164.23	6.26168	6.12806	0.43217	0.392768	98.1949	91.8263	0.208187	0.210566	-0.951223	22	1.14352	-0.781573	22	1.02298	0.351826	0.442796	-1.15361	0.31212	0.0690617
SAN_0488_at	216.35	156.1	158.2	179.7	218.15	194.1	3	3	176.883	197.317	34.1953	19.4258	5.16375	5.28162	0.184711	0.0976229	32.2541	36.3401	0.186709	0.182683	0.72838	22	1.26942	0.781523	22	1.04456	0.474063	0.442825	1.11552	0.312108	0.0690529
SAN_0014_at	489.25	597.85	591.8	564	501.95	493.1	3	3	559.633	519.683	61.0288	38.6336	6.32313	6.25142	0.112918	0.0729715	53.9016	68.604	0.105206	0.119203	-0.793106	22	1.61993	-0.781165	22	1.2838	0.436187	0.443031	-1.07687	0.312025	0.0689909
SAN_0312_at	846.45	1050.3	1081.95	965.3	908.8	942.95	3	3	992.9	939.017	127.813	28.4546	6.8948	6.84453	0.133976	0.0304063	92.8679	57.3339	0.0933958	0.0609404	-0.855125	22	2.62366	-0.780844	22	2.34879	0.401699	0.443216	-1.05738	0.31195	0.0689355
SAN_2173_at	1115.25	922.35	927.5	1136.15	1005.8	976.7	3	3	988.367	1039.55	109.914	84.9139	6.89208	6.94437	0.108073	0.0801874	84.8808	73.167	0.0882976	0.0756774	0.79109	22	1.34582	0.778801	22	1.36134	0.437337	0.444394	1.05179	0.311473	0.0685825
SAN_1706_at	605.4	591.9	580.8	527.8	590.85	552.7	3	3	592.7	557.117	12.3195	31.7562	6.38454	6.3217	0.0207678	0.0567364	57.5116	64.5417	0.0843908	0.111566	-0.71294	22	1.25942	-0.778142	22	1.74771	0.483377	0.444774	-1.06387	0.31132	0.0684687
SAN_0924_at	545.3	525.35	510.65	517	481.45	474.65	3	3	527.1	491.033	17.3912	22.7434	6.26703	6.19581	0.032926	0.0457927	42.3637	64.3956	0.100276	0.122963	-0.810437	22	2.3106	-0.777465	22	1.50368	0.426369	0.445165	-1.07345	0.311162	0.0683519
SAN_1194_at	731.35	756.95	731.9	682.65	712.15	714.15	3	3	740.067	702.983	14.624	17.6376	6.60661	6.55512	0.0196504	0.025274	65.2029	69.5904	0.0749869	0.086821	-0.673529	22	1.13911	-0.777389	22	1.34054	0.507626	0.445209	-1.05275	0.311144	0.068339
SAN_1495_at	284.3	187.55	167.25	279.95	225.65	205.85	3	3	213.033	237.15	62.5478	38.3652	5.33452	5.46025	0.279177	0.15783	44.3001	42.1478	0.218088	0.175893	0.683131	22	1.10473	0.777231	22	1.53732	0.501656	0.4453	1.11321	0.311107	0.0683116
SAN_1464_at	480.5	518.4	495.15	537	453.9	405.2	3	3	498.017	465.367	19.1119	66.644	6.21015	6.13609	0.0382348	0.141689	39.7679	67.888	0.0838256	0.14226	-0.718769	22	2.91421	-0.776861	22	2.88013	0.479849	0.445514	-1.07016	0.311021	0.068248
SAN_2057_at	42.05	17.85	18.65	44.9	21.5	25.45	3	3	26.1833	30.6167	13.7468	12.5264	3.18224	3.36974	0.482548	0.385793	8.87938	9.13088	0.31184	0.279238	0.602898	22	1.05745	0.775837	22	1.24714	0.552742	0.446106	1.16932	0.310783	0.0680717
SAN_2352_at	18.3	6.4	9.85	7.05	16.5	17.7	3	3	11.5167	13.75	6.12257	5.83331	2.35022	2.54332	0.528105	0.51241	3.73001	3.55245	0.322831	0.285741	0.750968	22	1.10246	0.77576	22	1.27645	0.46063	0.44615	1.19392	0.310765	0.0680585
SAN_1129_at	159	167.65	159.5	143.9	150	137.65	3	3	162.05	143.85	4.85618	6.17515	5.08761	4.96816	0.0297198	0.0429686	27.3608	30.1913	0.16495	0.209714	-0.77368	22	1.21761	-0.775448	22	1.61641	0.447355	0.446331	-1.12652	0.310692	0.0680049
SAN_2163_at	120.9	109.8	102.05	134.6	89.05	75.95	3	3	110.917	99.8667	9.47448	30.7848	4.70636	4.57386	0.0850125	0.295361	22.2543	23.4635	0.183795	0.234112	-0.591835	22	1.11162	-0.77107	22	1.62248	0.559995	0.448868	-1.11065	0.309675	0.0672542
SAN_2459_s_at	344.5	366.65	354.85	427.95	281.65	276.75	3	3	355.333	328.783	11.0829	85.9158	5.87273	5.77426	0.0311698	0.246752	34.7742	66.1139	0.103541	0.196141	-0.615598	22	3.6147	-0.768987	22	3.58852	0.544477	0.450078	-1.08075	0.309192	0.0668985
SAN_1820_at	1355.6	1284.7	1267.8	1218.6	1417.35	1498.8	3	3	1302.7	1378.25	46.5855	144.134	7.17177	7.22481	0.0354609	0.107069	82.7836	138.076	0.0633096	0.101387	0.812818	22	2.78194	0.7685	22	2.56462	0.425032	0.450362	1.05799	0.309079	0.0668154
SAN_1441_at	1178.75	1080.4	1092.5	1109.6	1216.25	1183.8	3	3	1117.22	1169.88	53.6318	54.67	7.01784	7.06392	0.0474137	0.0471585	84.0011	84.1484	0.073991	0.0731972	0.767213	22	1.00351	0.766886	22	1.02181	0.451111	0.451301	1.04714	0.308705	0.0665406
SAN_0077_at	16.25	21.65	18.7	18.45	22.6	23.55	3	3	18.8667	21.5333	2.70386	2.71216	2.93054	3.06405	0.143467	0.130655	4.24036	4.37023	0.219515	0.208264	0.758511	22	1.0622	0.7642	22	1.11096	0.456195	0.452867	1.14134	0.308084	0.0660844
SAN_1150_at	457.85	350.85	326.55	525	275.55	252.25	3	3	378.417	350.933	69.856	151.196	5.92516	5.8042	0.178055	0.400127	47.0987	89.8085	0.124593	0.244535	-0.46941	22	3.63594	-0.763419	22	3.85206	0.643396	0.453323	-1.07831	0.307904	0.065952
SAN_2018_at	220.05	203.45	190.7	227.95	176.75	148.35	3	3	204.733	184.35	14.717	40.3406	5.31999	5.20115	0.0716861	0.21599	33.9833	39.5294	0.175585	0.205479	-0.677262	22	1.35304	-0.761607	22	1.36949	0.5053	0.454382	-1.11057	0.307486	0.0656453
SAN_0217_s_at	567.25	556.65	539.15	562.4	513.65	478.5	3	3	554.35	518.183	14.1905	42.1333	6.31758	6.24814	0.0256822	0.0809802	45.6788	67.7178	0.100056	0.122589	-0.76689	22	2.19774	-0.760079	22	1.50113	0.451299	0.455276	-1.0698	0.307133	0.0653872
SAN_1839_s_at	843.55	846.85	853.95	835	916.25	914.2	3	3	848.117	888.483	5.31445	46.3293	6.74301	6.78859	0.00625964	0.0529766	59.4216	73.499	0.0688569	0.0779051	0.739748	22	1.52994	0.759381	22	1.28008	0.467274	0.455685	1.0476	0.306972	0.0652696
SAN_0146_at	32.4	31.1	30.9	33.7	27.2	22.35	3	3	31.4667	27.75	0.814453	5.69495	3.44871	3.30918	0.0257085	0.205401	6.61155	6.26052	0.219324	0.231034	-0.707	22	1.11528	-0.758629	22	1.10963	0.486988	0.456126	-1.13393	0.306799	0.0651429
SAN_1679_at	634.85	717.4	689.1	700.25	624	605.6	3	3	680.45	643.283	41.9493	50.1851	6.52147	6.4646	0.0622993	0.0766759	55.5455	56.4628	0.0799308	0.102645	-0.812764	22	1.0333	-0.75711	22	1.64909	0.425062	0.457016	-1.05778	0.30645	0.0648873
SAN_0798_at	0.5	0.3	1.45	0.45	0.8	2.35	3	3	0.75	1.2	0.61441	1.01119	-0.508519	-0.0557453	0.803831	0.83908	0.869104	0.902534	0.818654	0.638888	0.622065	22	1.07841	0.755192	22	1.64192	0.540293	0.458143	1.6	0.306008	0.0645651
SAN_2014_at	1520.95	1410.25	1498.85	1768.75	1421.5	1522.05	3	3	1476.68	1570.77	58.5845	178.677	7.29702	7.3551	0.0400778	0.111807	98.4532	182.174	0.0671582	0.115362	0.786943	22	3.42386	0.753631	22	2.95073	0.439711	0.459061	1.06371	0.30565	0.0643036
SAN_2358_at	513.1	517.05	498.5	559.6	559.05	507.65	3	3	509.55	542.1	9.77126	29.8358	6.2334	6.29442	0.0192657	0.0559695	37.9182	63.0656	0.0894565	0.108254	0.766144	22	2.76624	0.752516	22	1.46441	0.451734	0.459717	1.06388	0.305394	0.0641172
SAN_0113_at	950.5	920.2	971.5	1070.75	941.25	961.25	3	3	947.4	991.083	25.7901	69.7143	6.85347	6.89719	0.0272954	0.0691579	69.2105	68.8696	0.0736289	0.0686195	0.774924	22	1.00993	0.752254	22	1.15133	0.446634	0.459872	1.04611	0.305334	0.0640734
SAN_1144_at	283.2	138.75	121.8	199.2	194.45	184.95	3	3	181.25	192.867	88.6971	7.25574	5.12707	5.26152	0.454236	0.0378607	48.3318	34.2777	0.252964	0.178605	0.339572	22	1.98813	0.75205	22	2.006	0.7374	0.459992	1.06409	0.305287	0.0640392
SAN_0063_s_at	6.85	5.55	5.5	8.55	6.75	5.95	3	3	5.96667	7.08333	0.765397	1.33167	1.78093	1.94629	0.124199	0.184042	1.68124	1.70834	0.283082	0.256559	0.806937	22	1.03249	0.749668	22	1.21744	0.428341	0.461396	1.18715	0.304741	0.063642
SAN_1073_at	43.55	30.3	27.95	40.85	42.8	32.9	3	3	33.9333	38.85	8.41076	5.24428	3.50516	3.65331	0.23622	0.14037	9.01335	9.78157	0.250921	0.23302	0.640241	22	1.17773	0.749344	22	1.15955	0.528628	0.461588	1.14489	0.304667	0.063588
SAN_1436_at	537.45	602.55	583.4	560.5	544	516.85	3	3	574.467	540.45	33.4568	22.0405	6.35229	6.29184	0.0589431	0.0410027	52.172	62.494	0.0883715	0.108646	-0.723736	22	1.43484	-0.74761	22	1.51149	0.476854	0.462612	-1.06294	0.30427	0.0632996
SAN_0198_at	876.45	910.35	914.75	869.25	966.25	984.95	3	3	900.517	940.15	20.9581	62.109	6.80279	6.84455	0.0234264	0.0672983	60.8537	61.9326	0.0677925	0.0693462	0.790623	22	1.03577	0.745872	22	1.04636	0.437604	0.46364	1.04401	0.303873	0.0630112
SAN_1881_at	642.75	669.45	675.35	732	680.9	680.95	3	3	662.517	697.95	17.3708	29.4882	6.49581	6.54756	0.0263987	0.0417588	56.6967	68.2802	0.0855255	0.0844152	0.691513	22	1.45035	0.745857	22	1.02648	0.496476	0.463649	1.05348	0.30387	0.0630087
SAN_1504_at	351.25	549.7	537.7	261.55	541.95	528.55	3	3	479.55	444.017	111.273	158.163	6.15272	6.04398	0.25245	0.41359	60.5405	89.9985	0.134925	0.213513	-0.567418	22	2.20993	-0.745737	22	2.50416	0.576176	0.46372	-1.08003	0.303842	0.0629888
SAN_0207_at	1177.45	1312.3	1365.45	1279.25	1147.75	1255.8	3	3	1285.07	1227.6	96.9136	70.1391	7.15663	7.11171	0.0766777	0.0580267	87.8645	93.2805	0.0715348	0.0760158	-0.776732	22	1.12708	-0.745408	22	1.1292	0.445588	0.463915	-1.04681	0.303767	0.0629343
SAN_0719_at	229.8	184.25	175	217.45	162.85	147	3	3	196.35	175.767	29.3354	36.9585	5.27276	5.15508	0.144725	0.203055	34.7682	39.3392	0.185671	0.200878	-0.679056	22	1.28023	-0.745177	22	1.17051	0.504184	0.464052	-1.11711	0.303714	0.0628961
SAN_1282_at	1120	1185	1208.85	1345.4	1149.45	1186.9	3	3	1171.28	1227.25	45.9858	104.02	7.06534	7.1102	0.039597	0.0831834	77.9777	97.9319	0.0676212	0.0798331	0.774354	22	1.57727	0.742659	22	1.3938	0.446964	0.465545	1.04778	0.30314	0.0624796
SAN_1402_at	37.8	24.95	24.05	42.5	18.9	17.25	3	3	28.9333	26.2167	7.69193	14.1259	3.34311	3.17883	0.25113	0.496328	7.367	8.22168	0.248695	0.291635	-0.426237	22	1.24549	-0.742393	22	1.37514	0.674077	0.465703	-1.10362	0.303079	0.0624358
SAN_0325_at	933.15	1126.65	1148.35	838.35	1060.9	1147.05	3	3	1069.38	1015.43	118.479	159.293	6.97055	6.91442	0.114699	0.163206	92.4086	93.1432	0.0889606	0.0964345	-0.712194	22	1.01596	-0.74102	22	1.17508	0.48383	0.466518	-1.05313	0.302766	0.0622094
SAN_0225_at	1.6	0.55	2.4	0.15	2.5	1.35	3	3	1.51667	1.33333	0.927811	1.17509	0.249212	-0.226908	0.761065	1.47889	1.01794	0.961963	0.744876	0.827471	-0.226726	22	1.11976	-0.740705	22	1.23406	0.822731	0.466705	-1.1375	0.302694	0.0621575
SAN_1837_s_at	451.4	515.75	500.8	463.7	469.9	439	3	3	489.317	457.533	33.6769	16.347	6.19139	6.12542	0.0700133	0.0360543	42.3044	61.7471	0.0846531	0.129258	-0.735486	22	2.1304	-0.739574	22	2.33146	0.469813	0.467378	-1.06947	0.302437	0.0619713
SAN_1001_s_at	2172.1	2066.3	2264.55	1622.2	2116.9	2294.2	3	3	2167.65	2011.1	99.1999	348.269	7.6807	7.5958	0.0458702	0.181405	147.524	375.3	0.0684797	0.186745	-0.672412	22	6.47192	-0.739334	22	7.43657	0.508323	0.46752	-1.07784	0.302382	0.0619318
SAN_1068_at	1.15	0.5	1.35	1.15	1.4	1.5	3	3	1	1.35	0.44441	0.180278	-0.0844269	0.2939	0.533229	0.137873	0.921097	0.822072	0.72865	0.505751	0.491026	22	1.25543	0.738786	22	2.0757	0.628271	0.467846	1.35	0.302258	0.0618419
SAN_0389_at	2037.8	1839.35	1960.85	1697.35	2305.75	2487.2	3	3	1946	2163.43	100.055	413.71	7.57264	7.6663	0.0517543	0.202309	130.327	447.947	0.0661237	0.20944	0.807264	22	11.8137	0.738599	22	10.0324	0.428156	0.467957	1.11173	0.302215	0.0618111
SAN_1361_at	115.7	116.7	103.35	127.95	131.15	118.05	3	3	111.917	125.717	7.43578	6.82959	4.71624	4.83303	0.0677919	0.0550296	22.1929	24.753	0.1808	0.206121	0.718971	22	1.24402	0.737767	22	1.29971	0.479726	0.468453	1.12331	0.302026	0.0616745
SAN_0674_s_at	1276.35	1196.9	1219.15	1204.85	1162.1	1175.85	3	3	1230.8	1180.93	40.9862	21.8236	7.11505	7.07395	0.0330961	0.0184258	81.4451	83.9102	0.0650504	0.071325	-0.738618	22	1.06145	-0.737541	22	1.20222	0.467946	0.468587	-1.04223	0.301975	0.0616375
SAN_1983_at	623.6	757.8	729.5	696.75	640.9	658.5	3	3	703.633	665.383	70.7405	28.5542	6.55276	6.49975	0.103312	0.0426283	68.2056	53.7357	0.0878293	0.0888255	-0.762992	22	1.61107	-0.734993	22	1.02281	0.453573	0.470107	-1.05749	0.301396	0.0612201
SAN_0026_at	789.45	854.5	859.25	946.9	840.35	837.45	3	3	834.4	874.9	39.0002	62.3707	6.72597	6.77246	0.047396	0.0699405	64.2397	73.8091	0.0741842	0.0806418	0.716897	22	1.32012	0.734826	22	1.18167	0.48098	0.470206	1.04854	0.301358	0.0611929
SAN_2206_at	865.7	1044.3	1067.4	1040.4	872.8	918.1	3	3	992.467	943.767	110.389	86.6979	6.89587	6.84712	0.115127	0.0904187	87.7084	67.2677	0.0880598	0.0742765	-0.763123	22	1.70008	-0.732942	22	1.40557	0.453496	0.471332	-1.0516	0.300931	0.0608853
SAN_0513_at	101.4	155.8	146.65	89.1	138.9	129.6	3	3	134.617	119.2	29.128	26.4789	4.88523	4.76266	0.232478	0.238862	26.296	24.4027	0.193219	0.216359	-0.744332	22	1.16118	-0.731904	22	1.25387	0.464553	0.471953	-1.12933	0.300696	0.0607161
SAN_2311_at	477.5	325.45	293.85	315.4	478.95	403	3	3	365.6	399.117	98.1878	81.8441	5.87895	5.97479	0.255962	0.209921	54.2025	69.2364	0.149333	0.170816	0.660217	22	1.63167	0.731666	22	1.30841	0.515968	0.472095	1.09168	0.300642	0.0606773
SAN_0521_at	822.7	1280.5	1352.75	869.45	1420.7	1482.05	3	3	1151.98	1257.4	287.447	337.372	7.02583	7.10932	0.272658	0.296463	143.863	168.956	0.13526	0.14421	0.822807	22	1.37927	0.731352	22	1.13671	0.419447	0.472283	1.09151	0.300571	0.0606263
SAN_2146_at	323.7	233.95	218.8	337.75	277.65	236.7	3	3	258.817	284.033	56.6989	50.8265	5.54103	5.63849	0.20949	0.178066	43.7966	46.5732	0.167622	0.159264	0.68318	22	1.13081	0.730063	22	1.10771	0.501625	0.473055	1.09743	0.300279	0.0604167
SAN_0774_at	33.25	35.1	30.95	34.85	25.45	26.8	3	3	33.1	29.0333	2.07906	5.0824	3.49821	3.35872	0.0631174	0.168555	7.93661	7.00529	0.23607	0.23272	-0.665375	22	1.28357	-0.728814	22	1.02899	0.512727	0.473803	-1.14007	0.299997	0.060214
SAN_2131_at	7.7	6.35	6.7	7.35	7.4	9.4	3	3	6.91667	8.05	0.700595	1.1694	1.93059	2.07896	0.09949	0.140117	1.78883	1.70038	0.25882	0.240025	0.795365	22	1.10674	0.728024	22	1.16274	0.434899	0.474277	1.16386	0.299818	0.0600859
SAN_0791_at	725.9	820.3	812.25	894.5	792.65	793.4	3	3	786.15	826.85	52.333	58.5878	6.66563	6.71599	0.0679179	0.0695205	70.3902	72.9077	0.0818734	0.0875256	0.695606	22	1.07281	0.727812	22	1.14284	0.493959	0.474404	1.05177	0.29977	0.0600516
SAN_0019_at	80.55	64.95	60.95	91	77.3	66.05	3	3	68.8167	78.1167	10.3563	12.495	4.22418	4.34966	0.146128	0.160233	14.5818	15.4958	0.221822	0.199911	0.757034	22	1.12929	0.727778	22	1.23122	0.457061	0.474424	1.13514	0.299763	0.0600461
SAN_2108_at	33.6	27.7	23.45	36.3	32.6	28.25	3	3	28.25	32.3833	5.0973	4.02937	3.33028	3.47241	0.179991	0.125785	6.99748	8.29383	0.239847	0.239327	0.659745	22	1.40484	0.726561	22	1.00435	0.516265	0.475155	1.14631	0.299488	0.059849
SAN_0533_at	439.75	447.55	424.3	486.05	472.4	446.45	3	3	437.2	468.3	11.8329	20.1159	6.08015	6.14849	0.0271854	0.0432547	40.1145	61.0085	0.0959831	0.132098	0.737748	22	2.31301	0.724944	22	1.8941	0.468464	0.476127	1.07113	0.299123	0.0595878
SAN_0635_at	893.35	754.05	744.2	797.6	738.85	731.65	3	3	797.2	756.033	83.4139	36.1774	6.67758	6.62733	0.10188	0.0472556	72.5344	66.3483	0.0871063	0.0826264	-0.725342	22	1.19517	-0.724892	22	1.11138	0.475888	0.476158	-1.05445	0.299111	0.0595795
SAN_2112_at	11.3	7.75	7.5	12.25	10.7	7.6	3	3	8.85	10.1833	2.12544	2.36766	2.16247	2.30131	0.227781	0.246042	2.35233	2.1248	0.253277	0.214934	0.728543	22	1.22563	0.723929	22	1.38861	0.473966	0.476737	1.15066	0.298894	0.0594242
SAN_0524_at	99.75	89.75	81.35	68	94.6	78.9	3	3	90.2833	80.5	9.21159	13.372	4.49949	4.37912	0.101975	0.165346	18.8295	16.1953	0.208928	0.198423	-0.682279	22	1.35176	-0.723569	22	1.10869	0.502184	0.476954	-1.12153	0.298813	0.0593661
SAN_0268_at	791.65	802.6	778.35	824.25	846.25	817	3	3	790.867	829.167	12.144	15.2322	6.67305	6.72031	0.015368	0.0182995	63.9027	70.0645	0.0794064	0.0806123	0.699547	22	1.20215	0.723391	22	1.0306	0.491541	0.477061	1.04843	0.298773	0.0593375
SAN_0938_at	40.25	28.05	29.25	66.4	28.45	28.55	3	3	32.5167	41.1333	6.72409	21.8816	3.46833	3.63183	0.197514	0.488323	7.83489	13.4787	0.239791	0.309581	0.957288	22	2.95958	0.723222	22	1.66679	0.348825	0.477163	1.26499	0.298735	0.0593102
SAN_0800_s_at	50.6	44.2	37.55	52	51.2	45.95	3	3	44.1167	49.7167	6.5254	3.28646	3.77945	3.90485	0.149355	0.0673841	10.3762	10.9103	0.214961	0.21106	0.644203	22	1.10559	0.720957	22	1.03731	0.526104	0.478528	1.12694	0.298225	0.0589461
SAN_1186_at	574.6	498.4	487.2	598.6	446.95	414.85	3	3	520.067	486.8	47.5581	98.1429	6.25125	6.17499	0.0894264	0.193802	44.7564	74.7709	0.108215	0.148169	-0.661211	22	2.79096	-0.719943	22	1.87471	0.515343	0.479139	-1.06834	0.297997	0.0587835
SAN_2202_at	126.3	98.3	88.8	136.7	77.4	69.95	3	3	104.467	94.6833	19.4957	36.5777	4.63769	4.50485	0.181312	0.361176	22.2215	24.3377	0.204288	0.245788	-0.514172	22	1.19954	-0.719903	22	1.44756	0.612258	0.479164	-1.10333	0.297988	0.0587769
SAN_0747_s_at	291.8	246.8	219.55	310.6	198.1	185.3	3	3	252.717	231.333	36.4866	68.9446	5.52541	5.41642	0.142989	0.280929	41.6966	49.0487	0.156965	0.210149	-0.575316	22	1.38374	-0.719706	22	1.79246	0.570916	0.479283	-1.09244	0.297944	0.0587454
SAN_0119_at	996.55	1170.2	1207.45	995.45	1092.6	1126.9	3	3	1124.73	1071.65	112.562	68.1832	7.02183	6.97558	0.102985	0.0645633	96.1067	80.0121	0.0829155	0.0742899	-0.735228	22	1.44277	-0.719608	22	1.2457	0.469967	0.479342	-1.04953	0.297922	0.0587297
SAN_0378_at	2216.85	1935.85	2078.55	1775.35	2475.75	2726.45	3	3	2077.08	2325.85	140.506	492.951	7.63719	7.7356	0.067798	0.225068	147.662	487.393	0.0707684	0.226186	0.846067	22	10.8948	0.719225	22	10.2153	0.406624	0.479573	1.11977	0.297836	0.0586684
SAN_2005_at	188.6	197.75	189.25	260.65	204.1	183.2	3	3	191.867	215.983	5.10547	40.0691	5.25657	5.36412	0.026415	0.180652	33.3023	43.3736	0.175491	0.190551	0.76387	22	1.69629	0.719133	22	1.179	0.45306	0.479629	1.12569	0.297815	0.0586536
SAN_2030_at	20.25	21.55	16.5	21.15	23.2	21.6	3	3	19.4333	21.9833	2.62218	1.07742	2.96063	3.0895	0.139708	0.0484908	4.55925	4.54421	0.234957	0.203586	0.686133	22	1.00663	0.717941	22	1.33193	0.499797	0.480349	1.13122	0.297548	0.0584628
SAN_0947_at	748.15	710.9	719.55	674.35	702.4	701.7	3	3	726.2	692.817	19.4951	15.9964	6.58759	6.54059	0.0266891	0.0232467	63.0802	67.0844	0.0781347	0.0822703	-0.627924	22	1.13099	-0.717498	22	1.10866	0.536518	0.480617	-1.04818	0.297448	0.058392
SAN_0562_at	1023.55	1176.25	1177.2	932.85	1144.7	1149.7	3	3	1125.67	1075.75	88.4369	123.78	7.024	6.97613	0.0805172	0.119435	91.4134	91.16	0.0779073	0.0861316	-0.669705	22	1.00557	-0.713937	22	1.22228	0.510015	0.482772	-1.0464	0.29665	0.0578243
SAN_0995_at	452.25	389.85	369.5	442.65	435.9	411.45	3	3	403.867	430	43.1189	16.4155	5.99738	6.06329	0.104687	0.0385374	44.098	57.9586	0.10716	0.118822	0.621528	22	1.72742	0.713476	22	1.22952	0.54064	0.483052	1.06471	0.296547	0.0577509
SAN_0737_s_at	8.6	8.8	7	9.45	7.2	11.7	3	3	8.13333	9.45	0.986577	2.25	2.09081	2.22656	0.126011	0.243338	2.03788	2.06639	0.236643	0.229384	0.785787	22	1.02818	0.713449	22	1.0643	0.440374	0.483068	1.16189	0.296541	0.0577467
SAN_1791_at	866.5	870.85	887.5	879.85	814	822.7	3	3	874.95	838.85	11.0841	35.7725	6.77411	6.73143	0.0126305	0.04218	58.2143	72.2065	0.0662007	0.0797498	-0.674142	22	1.53849	-0.713215	22	1.45123	0.507244	0.48321	-1.04304	0.296489	0.0577095
SAN_0712_at	229.8	254.45	224.15	270.3	204.55	172.95	3	3	236.133	215.933	16.1123	49.6633	5.46288	5.35778	0.0671785	0.225549	39.6429	44.9483	0.160186	0.198721	-0.58378	22	1.28557	-0.713153	22	1.539	0.565306	0.483248	-1.09355	0.296475	0.0576996
SAN_1524_at	1015.1	969.3	983	995.85	917.25	936.35	3	3	989.133	949.817	23.5079	40.9939	6.89664	6.85566	0.023668	0.042778	71.7707	61.7551	0.0740614	0.0668562	-0.719231	22	1.35067	-0.711516	22	1.22716	0.479569	0.484241	-1.04139	0.296109	0.0574398
SAN_1151_at	558.65	301.3	285.45	496.6	377.3	347.2	3	3	381.8	407.033	153.361	79.0136	5.8959	5.99691	0.373045	0.187295	75.3914	66.1726	0.187791	0.159799	0.435691	22	1.29803	0.709527	22	1.38103	0.667306	0.48545	1.06609	0.295664	0.0571249
SAN_1010_at	596.7	693.75	682.65	711.65	584	567.95	3	3	657.7	621.2	53.1183	78.742	6.4865	6.42651	0.0827429	0.12297	63.2628	66.4945	0.0939207	0.112427	-0.688814	22	1.10477	-0.709347	22	1.4329	0.498141	0.48556	-1.05876	0.295624	0.0570964
SAN_2216_s_at	684.5	958.45	971.25	697.25	858.15	889.75	3	3	871.4	815.05	161.987	103.234	6.75753	6.69762	0.198293	0.131565	89.3132	75.7877	0.108665	0.0979878	-0.833236	22	1.38878	-0.709165	22	1.2298	0.413667	0.485671	-1.06914	0.295583	0.0570676
SAN_2330_at	360.7	346.1	334.35	473.15	349.9	329.6	3	3	347.05	384.217	13.2007	77.6845	5.84899	5.93831	0.0379796	0.193796	36.7711	69.447	0.109206	0.18901	0.819211	22	3.56691	0.708764	22	2.99554	0.421452	0.485914	1.10709	0.295494	0.0570042
SAN_2353_at	18.2	16.2	15.55	22.05	16.65	17.65	3	3	16.65	18.7833	1.38112	2.87286	2.81016	2.92549	0.0816403	0.148239	3.56865	3.54199	0.200777	0.198082	0.73489	22	1.01511	0.708202	22	1.02739	0.470168	0.486256	1.12813	0.295369	0.0569155
SAN_0638_at	394.1	473	456.35	376.65	439	416.4	3	3	441.15	410.683	41.5882	31.5657	6.08632	6.01582	0.0966909	0.0778081	43.2994	60.5451	0.0988065	0.141383	-0.708939	22	1.95521	-0.707927	22	2.0475	0.485808	0.486424	-1.07419	0.295307	0.056872
SAN_0335_s_at	129.15	164.35	156.5	148.55	134.15	120.4	3	3	150	134.367	18.4783	14.0763	5.00534	4.8969	0.127399	0.105066	26.2081	26.1226	0.163712	0.209133	-0.731762	22	1.00655	-0.707213	22	1.63187	0.472038	0.486858	-1.11635	0.295148	0.0567596
SAN_1157_at	53.75	17.9	17.35	47.15	26.55	23.4	3	3	29.6667	32.3667	20.8586	12.8993	3.24091	3.42837	0.64402	0.373411	11.0396	9.70365	0.363007	0.281127	0.318173	22	1.2943	0.707154	22	1.66734	0.753354	0.486894	1.09101	0.295135	0.0567502
SAN_2034_at	18.35	16.85	13.7	23	19	13.95	3	3	16.3	18.65	2.37329	4.53514	2.78379	2.90514	0.150279	0.252314	3.61798	3.84049	0.206751	0.213812	0.771438	22	1.12678	0.706655	22	1.06947	0.448655	0.487198	1.14417	0.295024	0.0566716
SAN_1942_at	5.1	7.55	7.45	5.4	7.15	4.45	3	3	6.7	5.66667	1.38654	1.36961	1.88633	1.71547	0.222749	0.238437	1.81656	1.48975	0.285228	0.307452	-0.761836	22	1.48687	-0.705661	22	1.16191	0.454248	0.487805	-1.18235	0.294802	0.056515
SAN_0275_at	529.2	539.45	533.1	432.6	677.45	644.1	3	3	533.917	584.717	5.17357	132.788	6.28021	6.352	0.00967934	0.245682	45.4763	83.178	0.10031	0.145214	0.928164	22	3.34539	0.704559	22	2.09571	0.363394	0.488477	1.09515	0.294557	0.0563419
SAN_1832_at	460.1	600.2	583	639.95	567.35	539.75	3	3	547.767	582.35	76.4071	51.7567	6.29896	6.36449	0.145804	0.0875434	54.3436	65.3301	0.117049	0.110682	0.70489	22	1.4452	0.704531	22	1.11836	0.488275	0.488494	1.06314	0.294551	0.0563375
SAN_0874_at	302.45	258.45	237.8	311.1	212.2	211.5	3	3	266.233	244.933	33.0203	57.3031	5.57935	5.48396	0.122123	0.221846	38.6779	45.5998	0.141463	0.187653	-0.616996	22	1.38995	-0.703087	22	1.75966	0.543571	0.489376	-1.08696	0.29423	0.0561108
SAN_0163_at	1277.75	1256.95	1296.85	1233.55	1367.95	1410.15	3	3	1277.18	1337.22	19.956	92.2241	7.15233	7.19672	0.0156317	0.0701434	77.624	120.399	0.0614118	0.0908302	0.725854	22	2.40577	0.701283	22	2.18754	0.47558	0.490479	1.047	0.293829	0.0558284
SAN_2360_s_at	6.55	5.9	5.75	7	5	10.35	3	3	6.06667	7.45	0.425245	2.70324	1.80121	1.96411	0.0689869	0.364116	1.68269	1.97385	0.281638	0.287949	0.923761	22	1.37602	0.700527	22	1.04532	0.365632	0.490941	1.22802	0.293661	0.0557102
SAN_0230_at	76.85	35.6	27.5	51.15	33.25	27.2	3	3	46.65	37.2	26.4657	12.454	3.7428	3.58068	0.534618	0.32267	15.8651	10.2236	0.304995	0.260309	-0.867225	22	2.4081	-0.70028	22	1.3728	0.39518	0.491093	-1.25403	0.293606	0.0556716
SAN_1625_at	14.15	5.4	5.7	13.65	6.95	7.65	3	3	8.41667	9.41667	4.96748	3.68284	2.02553	2.19573	0.541238	0.365174	2.94264	2.40584	0.331551	0.259547	0.45569	22	1.49604	0.700137	22	1.63182	0.653079	0.49118	1.11881	0.293575	0.0556494
SAN_1171_at	732.7	777.65	759.45	963.6	739.6	710.6	3	3	756.6	804.6	22.6101	138.459	6.62854	6.68097	0.0299769	0.165507	65.3139	84.4723	0.0731121	0.107179	0.778613	22	1.6727	0.699936	22	2.14902	0.444502	0.491303	1.06344	0.29353	0.055618
SAN_0530_at	527.15	479.6	449.05	612.8	499	452.5	3	3	485.267	521.433	39.3572	82.471	6.18252	6.24848	0.0806028	0.154775	40.9893	74.4938	0.0921774	0.134791	0.736744	22	3.30293	0.699561	22	2.13832	0.469062	0.491533	1.07453	0.293447	0.0555594
SAN_1818_at	216.5	203.9	185.6	184.95	188.75	172.95	3	3	202	182.217	15.5374	8.24702	5.30627	5.2045	0.0776241	0.045746	34.1547	35.7889	0.174365	0.182015	-0.692642	22	1.09798	-0.699312	22	1.08967	0.495781	0.491685	-1.10857	0.293392	0.0555206
SAN_1433_at	352.7	426.55	417	446.7	344.65	309.5	3	3	398.75	366.95	40.1653	71.2666	5.98481	5.89312	0.103844	0.188624	43.856	70.6858	0.106717	0.200683	-0.662125	22	2.59781	-0.698681	22	3.53635	0.514768	0.492072	-1.08666	0.293252	0.0554221
SAN_1573_at	634.9	517.2	483.8	571.4	603.55	556.05	3	3	545.3	577	79.3726	24.2401	6.29452	6.35726	0.141639	0.0417475	56.5297	61.9455	0.118022	0.101497	0.654718	22	1.20079	0.698059	22	1.35213	0.519437	0.492453	1.05813	0.293114	0.0553253
SAN_1662_at	778.25	915.7	914.75	819.5	842.35	824.95	3	3	869.567	828.933	79.084	11.9344	6.76513	6.72007	0.0936026	0.0143523	66.2517	69.4295	0.0765992	0.0815551	-0.733364	22	1.09823	-0.697518	22	1.13359	0.47108	0.492785	-1.04902	0.292994	0.0552411
SAN_1189_at	491.8	447.6	416.55	551.9	456.85	440.9	3	3	451.983	483.217	37.816	60.0138	6.11133	6.17551	0.0832815	0.1207	40.7804	63.8131	0.0870885	0.133567	0.714342	22	2.4486	0.697241	22	2.3522	0.482527	0.492955	1.0691	0.292933	0.055198
SAN_0095_at	2631.3	2099.65	2221.6	1705.4	3044.5	3340.6	3	3	2317.52	2696.83	278.501	871.277	7.74358	7.85885	0.117457	0.364356	193.423	635.459	0.0851491	0.273705	0.989087	22	10.7934	0.696522	22	10.3325	0.333375	0.493396	1.16367	0.292774	0.0550862
SAN_1228_at	1000.3	938.75	950.4	856.95	959	963.7	3	3	963.15	926.55	32.6959	60.3212	6.86983	6.83002	0.0336743	0.0664149	69.8989	64.767	0.0722158	0.0677387	-0.665248	22	1.16475	-0.696439	22	1.13656	0.512806	0.493447	-1.0395	0.292755	0.0550734
SAN_0160_at	0.95	0.6	1.05	0.8	0.45	0.55	3	3	0.866667	0.6	0.236291	0.180278	-0.17111	-0.539829	0.298428	0.292035	0.852745	0.744497	0.71565	0.574469	-0.408017	22	1.31194	-0.695917	22	1.55192	0.687205	0.493768	-1.44444	0.29264	0.0549923
SAN_0811_at	398.7	452	443.15	412.85	410.15	385.4	3	3	431.283	402.8	28.5628	15.1292	6.06527	5.99796	0.067462	0.0379711	41.0128	57.2684	0.0961413	0.13719	-0.700383	22	1.9498	-0.695859	22	2.03624	0.49103	0.493803	-1.07071	0.292627	0.0549832
SAN_0999_s_at	294.2	283.9	270.35	311.85	248.3	229.85	3	3	282.817	263.333	11.9618	43.0174	5.6442	5.56486	0.0424443	0.158627	33.2113	41.08	0.115035	0.161008	-0.638819	22	1.52999	-0.694441	22	1.959	0.529536	0.494675	-1.07399	0.292313	0.0547633
SAN_2255_at	598.55	623.55	627.1	666.9	555	527.85	3	3	616.4	583.25	15.5601	73.704	6.42368	6.36347	0.0254223	0.123103	61.4956	68.8726	0.0964126	0.115334	-0.621861	22	1.25431	-0.693726	22	1.43102	0.540425	0.495114	-1.05684	0.292155	0.0546527
SAN_0316_at	744.3	896.3	883.1	777	805.8	818.45	3	3	841.233	800.417	84.2058	21.2429	6.73139	6.6849	0.103273	0.0266719	70.793	62.5051	0.0831036	0.0811483	-0.748603	22	1.28277	-0.693255	22	1.04877	0.462026	0.495404	-1.05099	0.292051	0.0545797
SAN_2380_at	319.55	479.7	477	316.05	424.5	414.45	3	3	425.417	385	91.6932	59.9235	6.03586	5.94459	0.232935	0.163847	56.3065	66.2392	0.138109	0.181513	-0.805223	22	1.38393	-0.693146	22	1.72731	0.429308	0.495471	-1.10498	0.292027	0.0545628
SAN_1535_at	605	626.25	591.8	691.8	532.7	506.75	3	3	607.683	577.083	17.381	100.191	6.40938	6.34842	0.0285183	0.167176	60.8873	73.8358	0.0879891	0.124996	-0.553807	22	1.47055	-0.690712	22	2.01808	0.585297	0.49697	-1.05303	0.29149	0.054187
SAN_2461_s_at	18.9	15	14.75	25.3	17.65	13.5	3	3	16.2167	18.8167	2.32719	5.98589	2.77949	2.90141	0.138539	0.315179	3.60428	4.2416	0.203656	0.228051	0.809057	22	1.38491	0.690694	22	1.25392	0.427146	0.496981	1.16033	0.291486	0.0541844
SAN_0581_at	387.15	301.9	269.1	586.7	280.25	272.65	3	3	319.383	379.867	60.936	179.163	5.75466	5.87279	0.185915	0.434719	43.968	98.0046	0.13223	0.265333	0.97528	22	4.96843	0.690183	22	4.02644	0.340024	0.497296	1.18938	0.291373	0.0541055
SAN_1480_at	430.5	466.4	447.85	490.9	407	372.15	3	3	448.25	423.35	17.9533	61.04	6.10482	6.04145	0.0400494	0.141327	38.8759	62.0785	0.0843172	0.135429	-0.588805	22	2.54989	-0.687972	22	2.57983	0.561989	0.498661	-1.05882	0.290887	0.0537655
SAN_0158_at	1795.15	2022.45	2202.55	1725	1852.7	2039.15	3	3	2006.72	1872.28	204.155	157.988	7.60076	7.53256	0.102731	0.0839508	152.174	280.217	0.0765227	0.153736	-0.73022	22	3.39086	-0.6879	22	4.03618	0.472961	0.498705	-1.0718	0.290871	0.0537544
SAN_1275_at	1731.5	1516.95	1608.05	1646.6	1689.55	1786.6	3	3	1618.83	1707.58	107.681	71.721	7.38799	7.44225	0.0662972	0.041716	110.279	193.074	0.0681429	0.118668	0.691343	22	3.06521	0.686776	22	3.03268	0.496581	0.499399	1.05482	0.290623	0.053582
SAN_1546_at	42.1	35.7	37.8	56.45	38.35	38.15	3	3	38.5333	44.3167	3.26241	10.5083	3.64917	3.77388	0.0837315	0.224729	8.35077	11.2886	0.205245	0.23852	0.71338	22	1.82737	0.686442	22	1.35053	0.48311	0.499606	1.15009	0.29055	0.0535309
SAN_2359_s_at	765.75	652.8	635.95	809.1	595.7	547.25	3	3	684.833	650.683	70.5805	139.315	6.52575	6.46352	0.100539	0.205686	65.7284	80.2552	0.0866614	0.131362	-0.570194	22	1.49087	-0.684872	22	2.29769	0.574324	0.500578	-1.05248	0.290205	0.0532904
SAN_0766_at	90.05	58.9	46.4	84.2	43.7	43.95	3	3	65.1167	57.2833	22.4792	23.3109	4.13784	3.99787	0.335852	0.377017	16.3628	15.425	0.25045	0.252428	-0.603355	22	1.12528	-0.68178	22	1.01586	0.552443	0.502493	-1.13675	0.289527	0.0528187
SAN_1906_at	903.1	1098.7	1097.8	996.15	976.6	987	3	3	1033.2	986.583	112.671	9.78166	6.93626	6.89422	0.112953	0.00991818	91.7587	62.233	0.0878242	0.0617282	-0.728249	22	2.17397	-0.678395	22	2.02424	0.474142	0.504595	-1.04725	0.288785	0.0523045
SAN_1214_at	713.95	563.25	540.9	628.4	665.6	619.25	3	3	606.033	637.75	94.1243	24.5489	6.39926	6.45746	0.149945	0.0381504	71.0481	53.8599	0.108064	0.10216	0.616168	22	1.7401	0.677885	22	1.11892	0.544107	0.504913	1.05233	0.288674	0.0522273
SAN_2252_at	492	499.9	493.4	549.05	519.75	500.5	3	3	495.1	523.1	4.21545	24.4478	6.20474	6.25905	0.00849619	0.0465535	39.0097	65.5705	0.077619	0.115037	0.635639	22	2.82535	0.677881	22	2.19654	0.531569	0.504915	1.05655	0.288673	0.0522268
SAN_1481_at	432	488.2	481.85	506.2	417.6	397.3	3	3	467.35	440.367	30.7782	57.9098	6.14559	6.08205	0.0671501	0.127922	38.8378	64.1781	0.086143	0.137712	-0.623032	22	2.73064	-0.677586	22	2.55566	0.539669	0.505099	-1.06127	0.288609	0.052182
SAN_0002_s_at	443.65	448.15	420.25	482.1	481.95	435.5	3	3	437.35	466.517	14.979	26.8613	6.08034	6.14416	0.034568	0.0586019	40.8697	62.7136	0.0950045	0.133126	0.674876	22	2.35462	0.675925	22	1.96353	0.506786	0.506132	1.06669	0.288246	0.0519309
SAN_1177_at	693.05	690.15	684.65	695.25	637.75	640.1	3	3	689.283	657.7	4.26654	32.5405	6.53564	6.48795	0.0061955	0.0488127	63.1301	53.8438	0.0800354	0.0926328	-0.659296	22	1.37468	-0.674773	22	1.33957	0.516548	0.50685	-1.04802	0.287995	0.0517572
SAN_0842_at	254.35	258.4	247.75	291.25	211.8	200.15	3	3	253.5	234.4	5.37564	49.5769	5.53521	5.44296	0.0212612	0.202229	38.6174	44.7911	0.13918	0.192222	-0.559387	22	1.34529	-0.673276	22	1.90745	0.581548	0.507783	-1.08148	0.287668	0.0515318
SAN_1458_at	1091	1071.75	1109.15	964.15	1243.95	1242.45	3	3	1090.63	1150.18	18.7027	161.111	6.99442	7.04071	0.0171547	0.146762	81.8153	99.6628	0.0750578	0.0925101	0.799914	22	1.48387	0.673105	22	1.5191	0.432314	0.50789	1.0546	0.287631	0.051506
SAN_1474_at	625.45	699.45	684.85	644.05	639.75	624.1	3	3	669.917	635.967	39.1951	10.4993	6.50599	6.45505	0.0594152	0.0165749	57.9608	54.4977	0.0857472	0.0995576	-0.739124	22	1.13113	-0.671415	22	1.34806	0.467645	0.508945	-1.05338	0.287263	0.0512522
SAN_0819_at	43.85	57.8	49.5	71.3	50.95	49.25	3	3	50.3833	57.1667	7.01683	12.2693	3.91325	4.03155	0.138452	0.204521	11.9038	12.7888	0.218827	0.213306	0.67247	22	1.15422	0.670541	22	1.05244	0.508287	0.509491	1.13463	0.287073	0.0511211
SAN_0875_at	298.15	251.8	238.15	274.85	228.45	219.95	3	3	262.7	241.083	31.4501	29.55	5.56638	5.48031	0.117006	0.11922	39.0659	40.1528	0.144859	0.168658	-0.668338	22	1.05641	-0.670478	22	1.35558	0.51087	0.509531	-1.08966	0.287059	0.0511116
SAN_2143_at	120.55	81.2	72	124.9	92.9	87.5	3	3	91.25	101.767	25.7881	20.2152	4.48855	4.61023	0.269641	0.190544	21.8135	21.4227	0.233142	0.211957	0.595783	22	1.03682	0.668859	22	1.2099	0.557401	0.510544	1.11525	0.286707	0.0508694
SAN_0734_at	7.5	7.9	5.9	8.5	8.25	7.5	3	3	7.1	8.08333	1.0583	0.520416	1.95224	2.08839	0.155718	0.0653721	1.80716	1.65847	0.265479	0.232348	0.694375	22	1.18735	0.668452	22	1.30551	0.494715	0.510799	1.1385	0.286619	0.0508085
SAN_0009_at	273.5	234.75	207.45	250.4	278.65	248.15	3	3	238.567	259.067	33.19	16.9969	5.46824	5.55568	0.138462	0.0644807	41.8799	38.037	0.173287	0.146669	0.627609	22	1.21226	0.667151	22	1.39591	0.53672	0.511613	1.08593	0.286336	0.0506143
SAN_1360_at	253.55	217.8	196.8	255.55	240.2	233.2	3	3	222.717	242.983	28.6927	11.432	5.40044	5.49226	0.127526	0.0467052	39.2015	38.9166	0.17318	0.164085	0.635483	22	1.01469	0.66663	22	1.11393	0.531669	0.51194	1.091	0.286223	0.0505367
SAN_2182_at	43.6	49.05	46.75	41.3	61.25	56.05	3	3	46.4667	52.8667	2.73603	10.349	3.83757	3.95402	0.0592247	0.206739	11.0245	12.1095	0.206272	0.221804	0.676903	22	1.20652	0.665916	22	1.15627	0.505523	0.512388	1.13773	0.286068	0.0504303
SAN_0610_at	1326.3	1211.85	1247.25	1308.65	1171.05	1167.7	3	3	1261.8	1215.8	58.5959	80.4279	7.13958	7.10173	0.0460969	0.0649837	81.3453	94.6106	0.063479	0.0755098	-0.638556	22	1.35274	-0.664567	22	1.41497	0.529704	0.513234	-1.03784	0.285776	0.0502297
SAN_0126_at	345.55	253.1	249.55	289.6	245.75	241.85	3	3	282.733	259.067	54.4298	26.5144	5.63286	5.55371	0.183973	0.099732	40.4539	39.0142	0.142839	0.148968	-0.729371	22	1.07516	-0.664251	22	1.08765	0.473469	0.513432	-1.09135	0.285707	0.0501828
SAN_2279_s_at	301.15	322.4	294.9	332.4	353.95	310.55	3	3	306.15	332.3	14.4157	21.7002	5.72335	5.80461	0.0466152	0.0654224	36.9246	57.0307	0.109696	0.181633	0.666658	22	2.38553	0.663369	22	2.7416	0.511922	0.513986	1.08542	0.285516	0.0500518
SAN_1740_at	733.95	660.3	632.35	613.55	755.65	767.85	3	3	675.533	712.35	52.4851	85.7805	6.51353	6.56348	0.0766522	0.125152	59.8632	75.8066	0.0868119	0.0976013	0.660174	22	1.6036	0.662362	22	1.26402	0.515995	0.514619	1.0545	0.285298	0.0499026
SAN_0939_at	28.55	19.1	15.95	44.9	20.25	15.25	3	3	21.2	26.8	6.55725	15.8732	3.0236	3.17906	0.298054	0.559848	5.74179	8.78805	0.259229	0.31322	0.923978	22	2.34256	0.662253	22	1.45993	0.365522	0.514688	1.26415	0.285275	0.0498865
SAN_2477_at	78.3	21.7	18.55	48.05	22.75	16	3	3	39.5167	28.9333	33.6243	16.896	3.45278	3.25647	0.790054	0.561567	16.7817	9.80267	0.401435	0.321789	-0.943191	22	2.93077	-0.660892	22	1.55628	0.355827	0.515544	-1.36578	0.284981	0.0496851
SAN_0215_at	1042.05	1071.85	1068.05	996.1	1010.85	1054	3	3	1060.65	1020.32	16.2197	30.0885	6.96656	6.92758	0.0153569	0.0293134	80.6261	65.0334	0.0768086	0.0675043	-0.674414	22	1.53701	-0.660222	22	1.29466	0.507074	0.515965	-1.03953	0.284836	0.0495863
SAN_2132_at	9.85	10.95	10.15	13.35	9.8	11.8	3	3	10.3167	11.65	0.568624	1.77975	2.33276	2.44733	0.0545646	0.15561	2.36098	2.20331	0.231547	0.192007	0.715125	22	1.14823	0.659717	22	1.45426	0.482053	0.516283	1.12924	0.284727	0.0495117
SAN_0352_at	430.8	550.2	527.7	328.9	553.45	543.2	3	3	502.9	475.183	63.4458	126.789	6.21482	6.13647	0.130864	0.295215	47.032	79.6263	0.0985457	0.180803	-0.51911	22	2.86633	-0.659043	22	3.36616	0.608867	0.516708	-1.05833	0.284581	0.0494123
SAN_2002_at	340.7	330.25	305.8	500.9	328.1	278.55	3	3	325.583	369.183	17.9119	116.729	5.78459	5.87977	0.0556272	0.302807	36.6138	81.2537	0.10483	0.227303	0.847349	22	4.92489	0.658603	22	4.70155	0.405925	0.516985	1.13391	0.284487	0.0493475
SAN_1469_at	2266.55	2064.1	2226.1	1906.4	2562.3	2802.45	3	3	2185.58	2423.72	107.134	463.822	7.68882	7.77996	0.0496445	0.201617	148.559	514.315	0.068825	0.229709	0.770461	22	11.9856	0.65828	22	11.1395	0.449222	0.517188	1.10896	0.284417	0.0492999
SAN_0483_at	887.45	1004.05	1011.6	972.9	886	933.15	3	3	967.7	930.683	69.601	43.5025	6.87315	6.83519	0.073529	0.0468735	74.713	61.0918	0.0769034	0.064393	-0.664331	22	1.49564	-0.655467	22	1.42631	0.513382	0.518963	-1.03977	0.283811	0.0488866
SAN_2126_at	1.6	2.3	1.5	1.25	0.65	2.5	3	3	1.8	1.46667	0.43589	0.94384	0.569459	0.236217	0.230425	0.673632	0.992198	0.924757	0.659532	0.583745	-0.425671	22	1.15118	-0.655333	22	1.27651	0.674483	0.519048	-1.22727	0.283782	0.048867
SAN_0267_at	1617.7	1710.45	1823.7	1578.35	1870.35	2048.6	3	3	1717.28	1832.43	103.17	237.407	7.4473	7.50764	0.0599796	0.132353	119.612	263.554	0.0683908	0.144355	0.689106	22	4.85504	0.654327	22	4.45518	0.497961	0.519684	1.06705	0.283565	0.0487196
SAN_1830_at	481.25	520.75	497.85	625.25	487.95	487.25	3	3	499.95	533.483	19.8336	79.473	6.21399	6.27238	0.0395706	0.143564	40.4781	72.5675	0.0826038	0.130846	0.69899	22	3.21398	0.653642	22	2.50912	0.491883	0.520117	1.06707	0.283418	0.0486194
SAN_1865_at	863.9	961.7	1023	839.6	934.05	958.45	3	3	949.533	910.7	80.2448	62.7714	6.85355	6.81259	0.0855313	0.0701867	76.5019	71.1252	0.0811983	0.0720322	-0.643912	22	1.15691	-0.653611	22	1.27069	0.526289	0.520136	-1.04264	0.283411	0.0486149
SAN_1956_at	4.25	3.45	4	5.1	3.35	6.25	3	3	3.9	4.9	0.409268	1.46031	1.3572	1.55693	0.107274	0.318037	1.43136	1.42793	0.397734	0.349365	0.856678	22	1.00481	0.653486	22	1.29606	0.400858	0.520215	1.25641	0.283384	0.0485966
SAN_2457_at	2371.1	2073.75	2155.7	2003.65	2523.15	2741.15	3	3	2200.18	2422.65	153.585	378.882	7.6947	7.78404	0.0689532	0.162398	156.008	496.602	0.0714731	0.226213	0.740251	22	10.1327	0.652289	22	10.0173	0.466975	0.520972	1.10111	0.283127	0.0484218
SAN_2199_s_at	60.7	41.05	36.4	65.15	46.2	43.7	3	3	46.05	51.6833	12.8985	11.7293	3.8051	3.92901	0.267382	0.216298	12.1668	12.3028	0.236921	0.229183	0.563909	22	1.02249	0.651064	22	1.06867	0.57852	0.521748	1.12233	0.282864	0.0482431
SAN_1699_at	731.55	879.5	819.5	921.7	717.75	684.7	3	3	810.183	774.717	74.4137	128.359	6.6944	6.64377	0.0929218	0.159751	70.8873	82.1028	0.0849986	0.104507	-0.566329	22	1.34147	-0.650995	22	1.5117	0.576902	0.521792	-1.04578	0.282849	0.048233
SAN_1698_at	216.9	235.15	222.6	256	189.1	174.9	3	3	224.883	206.667	9.3368	43.3099	5.41501	5.31722	0.0412465	0.201236	37.6117	42.0816	0.16657	0.200354	-0.559037	22	1.25181	-0.650067	22	1.44678	0.581783	0.52238	-1.08815	0.28265	0.0480981
SAN_2162_at	143.35	92.15	77.8	146.4	106.7	94.05	3	3	104.433	115.717	34.4581	27.3149	4.61428	4.7334	0.315544	0.227964	25.1187	24.0638	0.234503	0.214075	0.561828	22	1.0896	0.649757	22	1.19995	0.579913	0.522576	1.10804	0.282584	0.0480529
SAN_0996_at	519.75	482.5	451.45	632.35	485.15	445.05	3	3	484.567	520.85	34.1969	98.6214	6.1816	6.24403	0.0704781	0.183049	40.162	78.9398	0.0915005	0.139164	0.709554	22	3.86334	0.64926	22	2.31316	0.485434	0.522891	1.07488	0.282477	0.0479807
SAN_2023_at	140.6	158.15	147.1	173.55	124.45	111	3	3	148.617	136.333	8.87276	32.9247	5.00019	4.89663	0.0593358	0.232175	25.1367	29.2505	0.161698	0.224083	-0.551641	22	1.35409	-0.649106	22	1.92047	0.586754	0.522989	-1.0901	0.282444	0.0479583
SAN_1273_at	268.8	290.15	272.45	267.3	263.05	244.25	3	3	277.133	258.2	11.4195	12.2665	5.62394	5.55297	0.0407949	0.0481104	35.1114	37.3087	0.12098	0.145797	-0.640094	22	1.12907	-0.648838	22	1.45235	0.528722	0.523159	-1.07333	0.282387	0.0479194
SAN_2267_at	652.9	803.95	813.05	737.75	803.25	827.95	3	3	756.633	789.65	89.9509	46.6126	6.62392	6.67041	0.123532	0.0598021	75.2447	64.3794	0.0910128	0.0844102	0.577481	22	1.36602	0.648697	22	1.16256	0.569478	0.523249	1.04364	0.282357	0.0478989
SAN_2463_s_at	107.45	100.85	85.65	110.8	80.45	75.3	3	3	97.9833	88.85	11.1791	19.1829	4.58031	4.47228	0.116994	0.206568	20.4429	19.2061	0.197127	0.210853	-0.563978	22	1.13294	-0.648232	22	1.14412	0.578474	0.523544	-1.10279	0.282257	0.0478314
SAN_0155_at	313.3	248.05	233.3	355.5	256.6	254.85	3	3	264.883	288.983	42.5737	57.6118	5.57104	5.65391	0.155576	0.190226	40.4283	49.3693	0.150952	0.162022	0.654163	22	1.49123	0.648155	22	1.15204	0.519787	0.523593	1.09098	0.28224	0.0478202
SAN_0042_at	7.9	7	7.6	7.9	7.65	10.05	3	3	7.5	8.53333	0.458258	1.31941	2.01364	2.13638	0.0617676	0.149126	1.92933	1.74718	0.239143	0.224677	0.687618	22	1.21938	0.64789	22	1.13292	0.498879	0.523761	1.13778	0.282184	0.0477819
SAN_1381_at	35.55	34.4	30	46.1	35.45	32.6	3	3	33.3167	38.05	2.92931	7.11565	3.5034	3.62775	0.0900226	0.180782	8.1379	9.82119	0.235516	0.234825	0.642775	22	1.45648	0.647609	22	1.0059	0.527013	0.523939	1.14207	0.282124	0.0477412
SAN_0972_at	1155.35	1170.5	1154.7	1035.5	1149.45	1177.5	3	3	1160.18	1120.82	8.9404	75.2057	7.05631	7.02028	0.00768914	0.068307	73.7597	76.9175	0.0660325	0.0702342	-0.639826	22	1.08746	-0.647497	22	1.13131	0.528893	0.52401	-1.03512	0.2821	0.0477249
SAN_2436_at	0.4	1.3	0.15	0.1	1	3.35	3	3	0.616667	1.48333	0.604842	1.67804	-0.850349	-0.364542	1.08125	1.78393	0.820112	1.10395	0.903199	0.936353	1.09153	22	1.81197	0.646781	22	1.07476	0.286851	0.524465	2.40541	0.281946	0.0476211
SAN_0045_at	6.25	4.1	4.15	5.45	4.9	6.7	3	3	4.83333	5.68333	1.22712	0.922406	1.55556	1.72899	0.239985	0.159083	1.58562	1.4221	0.360209	0.293702	0.691218	22	1.24319	0.646308	22	1.50417	0.496658	0.524766	1.17586	0.281845	0.0475527
SAN_0738_at	11.15	9.7	7.3	15.25	5.5	5.9	3	3	9.38333	8.88333	1.94444	5.51732	2.22381	2.06809	0.215876	0.569616	2.38999	2.91919	0.249956	0.336795	-0.229547	22	1.49188	-0.643074	22	1.81553	0.820565	0.526822	-1.05629	0.281154	0.0470861
SAN_1607_at	178.4	123.45	110.5	189.7	144.7	123.7	3	3	137.45	152.7	36.05	33.7194	4.90163	5.01266	0.250765	0.216309	27.4877	35.836	0.189809	0.231479	0.58484	22	1.69966	0.642418	22	1.48727	0.564606	0.527241	1.11095	0.281014	0.0469917
SAN_1254_s_at	714.8	667.25	644.65	626.7	650.65	657	3	3	675.567	644.783	35.8069	15.9792	6.51463	6.46871	0.0525926	0.024934	57.9844	53.0177	0.0784333	0.0962218	-0.678618	22	1.19613	-0.64066	22	1.50503	0.504456	0.528361	-1.04774	0.28064	0.0467393
SAN_1281_at	465.6	499.65	490.5	529.35	514.85	491.65	3	3	485.25	511.95	17.6216	19.0166	6.18422	6.23776	0.0366004	0.0373186	37.7749	65.4031	0.0866895	0.116116	0.612298	22	2.9977	0.640004	22	1.79413	0.546618	0.528779	1.05502	0.2805	0.0466452
SAN_0272_at	197.1	154.95	139.25	211.5	176	153.75	3	3	163.767	180.417	29.9158	29.1272	5.08769	5.18668	0.177961	0.160064	31.1737	37.5968	0.178891	0.199634	0.590475	22	1.45454	0.639579	22	1.24535	0.56089	0.529051	1.10167	0.280409	0.0465843
SAN_0969_at	1140.75	1239.95	1235.35	1213.5	1236.65	1296.1	3	3	1205.35	1248.75	55.9925	42.6087	7.09379	7.12951	0.0471062	0.033907	79.2954	89.7549	0.0639231	0.0726445	0.627653	22	1.28121	0.639395	22	1.29149	0.536692	0.529168	1.03601	0.28037	0.0465579
SAN_1943_at	4.65	5.55	7.8	3.75	9.45	9.4	3	3	6	7.53333	1.6225	3.27656	1.76826	1.93616	0.262894	0.532096	1.79828	2.1232	0.311206	0.331908	0.954503	22	1.39402	0.639154	22	1.13747	0.3502	0.529322	1.25556	0.280319	0.0465235
SAN_0422_at	945.05	1037.3	1086.55	1026.6	1081.1	1080.8	3	3	1022.97	1062.83	71.8307	31.3793	6.92879	6.9684	0.071056	0.0297846	81.4161	70.7196	0.0794391	0.0722342	0.6403	22	1.32538	0.638927	22	1.20944	0.528591	0.529467	1.03897	0.28027	0.046491
SAN_1532_at	983.95	893.6	865.95	925.95	847.75	861.1	3	3	914.5	878.267	61.7139	41.831	6.81689	6.77721	0.0665637	0.0470843	70.7695	74.4772	0.0749298	0.0773552	-0.610852	22	1.10753	-0.638189	22	1.06579	0.547557	0.529939	-1.04126	0.280113	0.0463854
SAN_1657_at	53.6	39.5	31.55	69.25	42.5	33.6	3	3	41.55	48.45	11.167	18.5549	3.70314	3.83392	0.266005	0.368914	10.5781	13.3443	0.231542	0.269117	0.701837	22	1.59137	0.638035	22	1.3509	0.49014	0.530037	1.16606	0.280081	0.0463634
SAN_1737_at	935.85	1000.6	1002.55	916.5	972.25	945.55	3	3	979.667	944.767	37.9589	27.8833	6.8867	6.85065	0.0391988	0.0295414	69.3166	58.1762	0.0737328	0.0645577	-0.66798	22	1.41966	-0.637261	22	1.30444	0.511094	0.530531	-1.03694	0.279916	0.0462529
SAN_0216_at	904.8	994.7	1008.8	915.4	935.1	952.45	3	3	969.433	934.317	56.4163	18.5374	6.87556	6.83968	0.0591741	0.019856	72.9448	56.8133	0.0767392	0.0601618	-0.657846	22	1.6485	-0.637204	22	1.62702	0.517462	0.530568	-1.03759	0.279904	0.0462448
SAN_0444_at	901.3	885.75	917.1	1036.3	789.25	784	3	3	901.383	869.85	15.6752	144.174	6.80383	6.75963	0.0173909	0.159191	60.2386	91.5561	0.0685579	0.0990152	-0.498353	22	2.31007	-0.635606	22	2.08588	0.623181	0.53159	-1.03625	0.279564	0.0460171
SAN_0451_at	159.45	104.45	103.45	188.2	121.65	107	3	3	122.45	138.95	32.0468	43.2762	4.78651	4.90383	0.247056	0.29601	26.7329	33.7145	0.206673	0.244203	0.664209	22	1.59053	0.635163	22	1.39615	0.513458	0.531873	1.13475	0.27947	0.045954
SAN_1072_at	206.5	148.4	134.85	230.7	121.45	101.9	3	3	163.25	151.35	38.0634	69.4109	5.07812	4.95487	0.223576	0.430149	32.8968	43.8084	0.186309	0.280715	-0.376225	22	1.7734	-0.633638	22	2.27019	0.710353	0.53285	-1.07863	0.279147	0.0457373
SAN_1453_at	457.7	582.15	556.35	511.65	508.2	474.85	3	3	532.067	498.233	65.6827	20.3239	6.27145	6.2105	0.127801	0.0412802	50.7431	65.6165	0.113419	0.12208	-0.706479	22	1.67214	-0.633444	22	1.15855	0.487306	0.532974	-1.06791	0.279106	0.0457098
SAN_0070_at	508.15	504.1	494.8	557.2	446.7	424.6	3	3	502.35	476.167	6.84489	71.0416	6.21923	6.15865	0.0136599	0.144507	39.2474	65.7815	0.0840762	0.143325	-0.592048	22	2.80922	-0.631485	22	2.90603	0.559854	0.53423	-1.05499	0.278691	0.0454323
SAN_1871_at	50.15	41.45	36.15	49.5	50.15	42.3	3	3	42.5833	47.3167	7.06847	4.3567	3.74239	3.85393	0.164404	0.094742	10.1012	11.1292	0.216385	0.216703	0.545477	22	1.21391	0.630809	22	1.00294	0.590914	0.534665	1.11115	0.278548	0.0453367
SAN_0649_at	1507.4	1446.8	1507.45	1518.3	1538.55	1610.1	3	3	1487.22	1555.65	35.0019	48.2298	7.30448	7.34933	0.0236995	0.0307898	97.3012	162.603	0.0652254	0.104488	0.625513	22	2.79269	0.630753	22	2.56623	0.53807	0.5347	1.04601	0.278536	0.0453289
SAN_0861_at	1123.6	605.45	602.9	1293.65	659.75	633.25	3	3	777.317	862.217	299.893	373.867	6.61067	6.70265	0.358212	0.401124	143.329	173.633	0.169079	0.188381	0.65313	22	1.46757	0.629358	22	1.24134	0.52044	0.535596	1.10922	0.278241	0.045132
SAN_1344_at	108.7	62.7	56.25	109.15	75.05	67.4	3	3	75.8833	83.8667	28.6025	22.2276	4.28559	4.40717	0.353208	0.253068	18.7456	18.6204	0.251068	0.221298	0.523336	22	1.0135	0.629254	22	1.28715	0.605972	0.535663	1.10521	0.278219	0.0451172
SAN_2075_at	231.2	233.35	216.35	231.35	203	190.05	3	3	226.967	208.133	9.25693	21.1231	5.42424	5.33481	0.0412603	0.100086	40.3026	38.6971	0.166986	0.180987	-0.583832	22	1.0847	-0.629029	22	1.17472	0.565272	0.535808	-1.09049	0.278171	0.0450855
SAN_1459_at	1175.6	1235.8	1317.35	1073.9	1378.15	1487.85	3	3	1242.92	1313.3	71.1425	214.459	7.12413	7.17088	0.0570643	0.170484	87.1147	139.273	0.0680392	0.109372	0.7421	22	2.55592	0.628642	22	2.58401	0.465876	0.536056	1.05663	0.27809	0.0450311
SAN_1976_at	1937.8	1868.8	1954.7	1789.7	2124.4	2312.8	3	3	1920.43	2075.63	45.5072	264.938	7.56012	7.63242	0.0238383	0.130613	120.354	382.128	0.0623405	0.18922	0.670975	22	10.0809	0.628601	22	9.21283	0.509221	0.536083	1.08082	0.278081	0.0450252
SAN_0878_at	17.95	15.3	15.8	22.2	17.95	14.85	3	3	16.35	18.3333	1.40801	3.68996	2.79182	2.89523	0.0844855	0.201155	3.57264	3.68372	0.201493	0.201534	0.669424	22	1.06316	0.628497	22	1.0004	0.51019	0.53615	1.1213	0.278059	0.0450105
SAN_1125_at	412.7	412.7	378.7	500.2	330.3	302.35	3	3	401.367	377.617	19.6299	107.076	5.99406	5.90886	0.0496386	0.268788	41.2322	77.4496	0.0992872	0.212788	-0.468835	22	3.5283	-0.628442	22	4.59314	0.6438	0.536185	-1.06289	0.278047	0.0450028
SAN_1338_at	673.85	693.25	648.15	793.85	659.1	665	3	3	671.75	705.983	22.6232	76.1519	6.50951	6.55585	0.0337706	0.10492	55.7364	75.6228	0.0858277	0.0946472	0.631166	22	1.84088	0.628273	22	1.21607	0.534435	0.536294	1.05096	0.278012	0.044979
SAN_0104_at	2168.9	1933.15	2140.55	1592.5	2544.7	2916.2	3	3	2080.87	2351.13	128.709	682.749	7.63923	7.73096	0.0629816	0.317346	146.028	533.312	0.0701588	0.242954	0.84659	22	13.338	0.628227	22	11.9918	0.406339	0.536323	1.12988	0.278002	0.0449725
SAN_2082_at	649.75	574.55	567.1	599.25	655.8	620.5	3	3	597.133	625.183	45.7194	28.5644	6.39024	6.43735	0.0750662	0.0454746	60.8104	56.9271	0.088632	0.0954951	0.583254	22	1.14108	0.626369	22	1.16086	0.565654	0.537518	1.04697	0.27761	0.0447115
SAN_0348_at	405.65	381.15	368.3	472.95	393.3	372.3	3	3	385.033	412.85	18.9754	53.0967	5.95253	6.01775	0.0489683	0.125353	39.7948	60.8148	0.105982	0.145961	0.662925	22	2.33542	0.626327	22	1.89676	0.514265	0.537545	1.07224	0.277601	0.0447056
SAN_1904_at	2289.4	2097.65	2282.75	1856.15	2638.6	2937.25	3	3	2223.27	2477.33	108.838	558.301	7.70592	7.7965	0.0496836	0.240095	152.726	544.727	0.0699427	0.241033	0.777853	22	12.7212	0.625114	22	11.8759	0.444941	0.538327	1.11428	0.277345	0.0445354
SAN_0388_at	2279.7	2115.95	2305	1944.85	2603.9	2863.65	3	3	2233.55	2470.8	102.627	473.64	7.71063	7.79919	0.04655	0.20162	153.11	527.197	0.0693257	0.235527	0.748532	22	11.8559	0.624724	22	11.5423	0.462068	0.538578	1.10622	0.277263	0.0444808
SAN_0973_at	1279	1131.7	1151.9	991.8	1238.85	1204	3	3	1187.53	1144.88	79.8538	133.714	7.07816	7.03829	0.0661303	0.12102	83.0899	93.4112	0.0708012	0.0849079	-0.590889	22	1.26387	-0.624661	22	1.43819	0.560617	0.538619	-1.03725	0.27725	0.044472
SAN_1115_at	3.2	1.5	2.05	0.75	1.3	3.95	3	3	2.25	2	0.867468	1.71099	0.762152	0.449466	0.380782	0.846354	1.2378	1.15113	0.612364	0.616051	-0.25617	22	1.15626	-0.623501	22	1.01208	0.8002	0.539367	-1.125	0.277005	0.0443098
SAN_0105_at	2859.45	2459.95	2653.75	2126.4	3276.55	3604.65	3	3	2657.72	3002.53	199.78	776.286	7.88334	7.98224	0.0752449	0.28125	175.786	632.546	0.0754694	0.264307	0.909709	22	12.9485	0.623207	22	12.2652	0.372835	0.539556	1.12974	0.276943	0.0442687
SAN_0147_at	23.9	22.75	25.35	21.2	23.65	19.65	3	3	24	21.5	1.30288	2.0168	3.17707	3.06515	0.0541775	0.0931444	6.15059	4.30743	0.234015	0.204987	-0.576665	22	2.03891	-0.623154	22	1.30327	0.57002	0.53959	-1.11628	0.276932	0.0442613
SAN_1876_at	238.65	224.5	201.7	288.3	233.25	209.4	3	3	221.617	243.65	18.643	40.4651	5.39855	5.48679	0.0851488	0.162673	37.0617	42.3613	0.170578	0.178713	0.678024	22	1.30643	0.6186	22	1.09765	0.504826	0.542533	1.09942	0.275976	0.0436276
SAN_1605_at	178	178.75	162.95	225.45	180.4	167.5	3	3	173.233	191.117	8.91352	30.4251	5.15374	5.24475	0.0522593	0.154637	28.6001	36.8292	0.169792	0.190215	0.66427	22	1.65825	0.618269	22	1.25503	0.51342	0.542747	1.10323	0.275906	0.0435817
SAN_1930_s_at	463.35	452.4	432.5	394.4	453.5	433.7	3	3	449.417	427.2	15.6399	30.0814	6.10754	6.05557	0.0349829	0.0713115	39.0239	57.4667	0.0826011	0.120115	-0.55396	22	2.16856	-0.617518	22	2.11458	0.585194	0.543232	-1.05201	0.275749	0.0434777
SAN_2013_at	696.2	699.9	692.05	603.15	715.45	683.4	3	3	696.05	667.333	3.92715	57.8483	6.54541	6.50072	0.00564303	0.0883726	64.6554	58.9754	0.0794702	0.0969495	-0.568362	22	1.2019	-0.617494	22	1.48827	0.575545	0.543248	-1.04303	0.275744	0.0434744
SAN_1367_at	71.6	26.1	23.95	35.65	47.9	40.75	3	3	40.55	41.4333	26.9116	6.15352	3.56967	3.71677	0.608974	0.147903	14.4962	10.171	0.334606	0.242045	0.0863985	22	2.03134	0.616982	22	1.91107	0.931931	0.54358	1.02178	0.275636	0.0434034
SAN_1973_at	681	748.35	716.75	832.35	761.1	658.7	3	3	715.367	750.717	33.6963	87.2894	6.57205	6.61643	0.0472111	0.118065	62.6974	74.7597	0.0811253	0.0946855	0.627526	22	1.42179	0.616429	22	1.36224	0.536774	0.543938	1.04942	0.27552	0.043327
SAN_0949_at	87.8	92.15	77	115.15	96.6	77	3	3	85.65	96.25	7.80048	19.0774	4.44743	4.55354	0.09294	0.201755	17.99	20.8601	0.210317	0.211541	0.66651	22	1.34453	0.616127	22	1.01167	0.512015	0.544133	1.12376	0.275457	0.0432854
SAN_0476_at	645.35	613.4	592.8	703.3	623.55	620.6	3	3	617.183	649.15	26.4785	46.9185	6.42456	6.47397	0.0427379	0.0708954	61.3543	58.7006	0.0982049	0.0985662	0.652059	22	1.09246	0.615084	22	1.00737	0.521118	0.544809	1.05179	0.275239	0.0431414
SAN_1934_at	929.8	727.9	749.6	938	760.35	819	3	3	802.433	839.117	110.835	90.5174	6.68156	6.72854	0.133668	0.106469	80.2921	80.0456	0.0946794	0.0924624	0.560413	22	1.00617	0.614876	22	1.04853	0.580861	0.544945	1.04572	0.275195	0.0431126
SAN_1656_at	56.15	40.75	36.25	76.65	42.2	37.3	3	3	44.3833	52.05	10.4357	21.4446	3.77531	3.90022	0.226547	0.385186	11.1281	14.507	0.227123	0.270074	0.726286	22	1.69945	0.613117	22	1.41398	0.47532	0.546086	1.17274	0.274828	0.0428706
SAN_0839_at	292.45	379.45	358.55	422.3	355.3	334.15	3	3	343.483	370.583	45.4148	46.0195	5.83303	5.91009	0.136965	0.121398	40.3134	67.1721	0.119485	0.18209	0.59916	22	2.77639	0.61285	22	2.32243	0.555187	0.546259	1.0789	0.274772	0.0428339
SAN_1873_at	736.9	1019.65	1027.85	872.45	995.1	1021.4	3	3	928.133	962.983	165.664	79.4993	6.82163	6.86769	0.189856	0.0844868	95.125	70.0075	0.107933	0.0729169	0.511069	22	1.84629	0.612507	22	2.19104	0.614394	0.546482	1.03755	0.2747	0.0427867
SAN_0770_at	322.4	328.4	300.9	368.8	268.65	260.75	3	3	317.233	299.4	14.4597	60.2318	5.75893	5.68908	0.0461002	0.192127	35.8001	54.2417	0.108802	0.165458	-0.475271	22	2.29561	-0.611029	22	2.31262	0.639279	0.547442	-1.05956	0.274392	0.0425839
SAN_2159_at	194.55	151.35	140.75	226.8	165.55	147.25	3	3	162.217	179.867	28.4987	41.6626	5.07909	5.17516	0.169855	0.223378	30.6527	39.6062	0.176121	0.2077	0.610409	22	1.6695	0.611027	22	1.39076	0.547845	0.547444	1.10881	0.274391	0.0425837
SAN_0618_at	247.25	186.45	188.55	325.15	203.35	178.5	3	3	207.417	235.667	34.5127	78.4846	5.32598	5.42793	0.159814	0.315416	38.2426	51.2483	0.189785	0.21819	0.765203	22	1.79583	0.610686	22	1.32175	0.452282	0.547665	1.1362	0.27432	0.042537
SAN_0203_at	39.9	41.85	35.1	58.8	40.85	34.35	3	3	38.95	44.6667	3.47383	12.664	3.65956	3.77355	0.0909608	0.274363	8.80788	11.7046	0.207768	0.247791	0.675948	22	1.76591	0.610579	22	1.42238	0.506118	0.547735	1.14677	0.274298	0.0425223
SAN_2425_at	4.6	2.25	2.3	0.65	4.75	3.2	3	3	3.05	2.86667	1.34257	2.07023	1.05663	0.763504	0.406682	1.05297	1.50035	1.34689	0.518324	0.653649	-0.157493	22	1.24086	-0.608609	22	1.59033	0.876293	0.549016	-1.06395	0.273887	0.042253
SAN_0598_at	319.4	327.4	306.3	372.5	336.25	321.2	3	3	317.7	343.317	10.6522	26.37	5.76073	5.83672	0.0336743	0.0758663	36.1014	59.3604	0.108788	0.186981	0.638625	22	2.70362	0.608413	22	2.95415	0.52966	0.549144	1.08063	0.273847	0.0422262
SAN_1975_at	1776.55	1712.8	1825.65	1716.25	1889.3	2044.15	3	3	1771.67	1883.23	56.5833	164.034	7.47933	7.5382	0.0320156	0.0875625	115.779	292.114	0.0653449	0.155139	0.614976	22	6.36573	0.605651	22	5.63665	0.544879	0.550944	1.06297	0.273272	0.0418502
SAN_0205_at	49.65	45.25	39.75	75.35	47.05	35.85	3	3	44.8833	52.75	4.96017	20.3576	3.79994	3.91757	0.111701	0.37582	10.7408	14.1656	0.211258	0.261844	0.766459	22	1.73939	0.605574	22	1.53624	0.45155	0.550994	1.17527	0.273256	0.0418397
SAN_0927_at	716.85	723.9	716.9	737.05	755.95	751.05	3	3	719.217	748.017	4.05596	9.80833	6.57815	6.61737	0.0056303	0.0131493	62.3341	64.6563	0.0776614	0.0811545	0.555424	22	1.0759	0.604694	22	1.09198	0.584209	0.551568	1.04004	0.273073	0.0417203
SAN_0854_at	2665.55	2680.9	2927.2	2216.85	3358.4	3741.2	3	3	2757.88	3105.48	146.833	793.023	7.92129	8.01674	0.0524817	0.276301	164.728	639.356	0.0708384	0.264474	0.911887	22	15.0644	0.603819	22	13.9389	0.371713	0.55214	1.12604	0.272892	0.0416016
SAN_0221_at	265.8	278.7	259.9	246.8	258.3	244.3	3	3	268.133	249.8	9.61475	7.46659	5.59106	5.52037	0.0356542	0.0296735	36.6495	38.0617	0.129751	0.156324	-0.600971	22	1.07855	-0.602709	22	1.45155	0.554001	0.552865	-1.07339	0.272661	0.0414514
SAN_0937_at	38	30.85	26.25	57.2	29.65	26.65	3	3	31.7	37.8333	5.92094	16.839	3.4448	3.57294	0.185457	0.413619	7.14118	11.6571	0.236681	0.283524	0.777089	22	2.66466	0.600935	22	1.435	0.445382	0.554025	1.19348	0.272294	0.0412119
SAN_0750_s_at	325.75	250.2	231.55	324.15	281.1	258.1	3	3	269.167	287.783	49.882	33.5284	5.5844	5.65775	0.178949	0.115117	42.4273	45.2186	0.150438	0.14883	0.520027	22	1.13591	0.600429	22	1.02173	0.608238	0.554356	1.06916	0.272189	0.0411437
SAN_1527_at	1004.35	968.45	970.95	1005.45	931.45	907.45	3	3	981.25	948.117	20.0442	51.0816	6.88869	6.85352	0.0203117	0.0532958	68.893	62.4457	0.0751171	0.0684359	-0.6172	22	1.21715	-0.599389	22	1.20478	0.543439	0.555036	-1.03495	0.271974	0.0410037
SAN_0921_at	2478.25	2195.2	2371.6	1985.7	2752.55	3074.2	3	3	2348.35	2604.15	142.95	559.218	7.76022	7.84827	0.0613971	0.227261	167.627	560.368	0.075722	0.242975	0.757491	22	11.1753	0.599247	22	10.2963	0.456793	0.55513	1.10893	0.271944	0.0409846
SAN_2122_at	8.5	7.1	7.7	10.4	8.05	7.8	3	3	7.76667	8.75	0.702377	1.4344	2.04713	2.16053	0.090131	0.157777	1.9587	1.8128	0.237211	0.226756	0.638171	22	1.16745	0.598574	22	1.09434	0.52995	0.555571	1.12661	0.271805	0.0408941
SAN_0580_at	630.7	769.65	803.2	691.3	795.4	810.8	3	3	734.517	765.833	91.4594	65.0054	6.59379	6.63848	0.129046	0.087051	74.7132	68.125	0.0945096	0.0884392	0.536469	22	1.20277	0.598025	22	1.14199	0.597018	0.55593	1.04264	0.271692	0.0408204
SAN_1077_at	92.85	44	38.2	67.65	60.2	54.95	3	3	58.35	60.9333	30.0183	6.38168	3.986	4.10615	0.477231	0.104221	17.7349	12.9014	0.289317	0.193346	0.204024	22	1.88965	0.59802	22	2.23911	0.84021	0.555934	1.04427	0.271691	0.0408197
SAN_2313_at	333	295.85	275.85	317.7	344.75	304.3	3	3	301.567	322.25	29.0007	20.6053	5.70595	5.77398	0.0951693	0.0633907	37.3913	54.3625	0.109429	0.164748	0.542959	22	2.11376	0.595769	22	2.26658	0.592617	0.55741	1.06859	0.271226	0.0405182
SAN_2277_at	644.3	576.55	571.95	623.95	642.8	604.8	3	3	597.6	623.85	40.5087	19.0002	6.39143	6.4356	0.066578	0.0304706	60.9301	55.654	0.0871283	0.0944842	0.550962	22	1.19859	0.595314	22	1.17598	0.587212	0.557709	1.04393	0.271132	0.0404574
SAN_1463_at	464.4	474.35	448.6	430.1	439.7	447.35	3	3	462.45	439.05	12.9853	8.64335	6.13627	6.08448	0.0281743	0.0197111	37.8713	58.9103	0.0819463	0.126525	-0.578724	22	2.41971	-0.595074	22	2.38393	0.568653	0.557866	-1.0533	0.271083	0.0404253
SAN_1560_at	208.5	176.9	161.9	156.75	185.2	155.05	3	3	182.433	165.667	23.7877	16.9377	5.20083	5.10661	0.128356	0.0995901	32.0491	35.1742	0.18597	0.201816	-0.610286	22	1.20453	-0.594668	22	1.17768	0.547925	0.558132	-1.10121	0.270999	0.0403712
SAN_2339_at	206.75	161.15	151.95	208.2	179.25	177.15	3	3	173.283	188.2	29.3458	17.3523	5.1458	5.23476	0.163494	0.0900345	30.8885	35.5965	0.181395	0.185369	0.548198	22	1.32807	0.594099	22	1.0443	0.589076	0.558506	1.08608	0.270882	0.0402952
SAN_0686_at	566.95	531.85	496.65	523.4	602.9	554.75	3	3	531.817	560.35	35.15	40.0448	6.27484	6.32687	0.0662059	0.0710719	45.264	65.7878	0.104786	0.109764	0.618885	22	2.11244	0.593884	22	1.09727	0.542348	0.558648	1.05365	0.270837	0.0402665
SAN_0437_at	985.1	949.6	961.65	1127.1	946.35	939	3	3	965.45	1004.15	18.0525	106.541	6.87248	6.90828	0.0186481	0.10324	68.508	77.4952	0.0709424	0.0766406	0.648042	22	1.27958	0.593725	22	1.16709	0.523664	0.558752	1.04008	0.270804	0.0402453
SAN_1561_at	297.45	373.65	367.8	351.35	326.5	288.8	3	3	346.3	322.217	42.4063	31.4942	5.84203	5.77198	0.127367	0.0990537	40.4435	55.3889	0.117386	0.167663	-0.608222	22	1.87564	-0.592826	22	2.04005	0.549269	0.559343	-1.07474	0.270619	0.0401257
SAN_0757_at	71.65	55.75	52.65	84.6	63.2	53.55	3	3	60.0167	67.1167	10.1933	15.8912	4.08545	4.18828	0.163897	0.231531	13.3106	14.9499	0.218007	0.207236	0.614363	22	1.26147	0.592186	22	1.10665	0.545277	0.559764	1.1183	0.270488	0.0400406
SAN_0802_s_at	49.4	45.95	43.3	45.05	42.9	36.95	3	3	46.2167	41.6333	3.05873	4.19593	3.83189	3.7254	0.0660056	0.103255	10.9625	10.0954	0.207861	0.231974	-0.53269	22	1.17917	-0.592121	22	1.24547	0.599588	0.559806	-1.11009	0.270474	0.0400319
SAN_1087_at	111.15	101.7	86.55	115.8	107.05	104.65	3	3	99.8	109.167	12.4096	5.86863	4.59788	4.69193	0.126816	0.0531308	20.9986	20.7288	0.196646	0.192542	0.549831	22	1.0262	0.591906	22	1.04309	0.587974	0.559948	1.09385	0.27043	0.0400034
SAN_2480_at	30.3	17.35	14.65	33.8	18.9	17.75	3	3	20.7667	23.4833	8.36575	8.95298	2.98306	3.112	0.38026	0.355125	5.9862	6.09483	0.280511	0.252613	0.550796	22	1.03663	0.591629	22	1.23307	0.587324	0.56013	1.13082	0.270373	0.0399666
SAN_1321_at	1501.2	1857.35	1987.7	1612.95	1945	2144.65	3	3	1782.08	1900.87	251.832	268.583	7.47855	7.54319	0.14647	0.144779	156.421	317.688	0.0892093	0.167438	0.581004	22	4.1249	0.590098	22	3.52281	0.567143	0.561138	1.06665	0.270058	0.0397635
SAN_0835_at	66.75	48.05	44.15	81.55	52.1	46.6	3	3	52.9833	60.0833	12.0807	18.793	3.9536	4.06533	0.218359	0.296189	12.3736	14.6268	0.231165	0.232767	0.641883	22	1.39735	0.589919	22	1.01391	0.527581	0.561256	1.134	0.270022	0.0397398
SAN_1530_at	719.1	765.75	745.3	824.3	649.4	675.15	3	3	743.383	716.283	23.384	94.427	6.61088	6.56851	0.0315283	0.12795	70.0429	78.0685	0.0759925	0.0985126	-0.447528	22	1.24229	-0.589915	22	1.68052	0.658869	0.561258	-1.03783	0.270021	0.0397393
SAN_1169_at	13.6	14.5	12.3	18.5	10.25	9.2	3	3	13.4667	12.65	1.10604	5.09338	2.59794	2.48808	0.0829427	0.376023	2.945	3.08848	0.212581	0.243132	-0.331459	22	1.09981	-0.589158	22	1.30808	0.743435	0.561757	-1.06456	0.269865	0.039639
SAN_0436_at	920.15	950	937.15	1039.7	953.2	915.45	3	3	935.767	969.45	14.973	63.699	6.84128	6.87531	0.0160199	0.0650335	64.74	68.6318	0.0726404	0.0688291	0.618361	22	1.12384	0.588979	22	1.11381	0.542687	0.561875	1.036	0.269829	0.0396154
SAN_0559_at	337.15	403.8	389.65	482.55	392.05	341.05	3	3	376.867	405.217	35.1157	71.663	5.9289	5.99417	0.0955316	0.174645	39.7615	62.9097	0.108535	0.158438	0.659802	22	2.50329	0.58865	22	2.13099	0.51623	0.562092	1.07523	0.269761	0.0395719
SAN_1180_at	895.75	871.05	850	945.65	886.05	874.2	3	3	872.267	901.967	22.8993	38.292	6.77087	6.80399	0.026232	0.0420146	58.2078	70.4006	0.0668477	0.0711457	0.563144	22	1.46282	0.587609	22	1.13272	0.579032	0.562778	1.03405	0.269547	0.0394344
SAN_1971_at	677.05	719.15	712.8	742.1	709.65	740.2	3	3	703	730.65	22.6965	18.2113	6.55501	6.59373	0.0325716	0.0251072	62.1658	71.5967	0.0793469	0.0822625	0.505079	22	1.32642	0.58678	22	1.07484	0.618525	0.563325	1.03933	0.269377	0.0393251
SAN_1636_at	357.4	382.5	359	403.45	324.4	297.2	3	3	366.3	341.683	14.0524	55.1933	5.90297	5.82548	0.0379628	0.157399	34.355	62.7922	0.108617	0.20154	-0.595693	22	3.34064	-0.586242	22	3.44295	0.55746	0.56368	-1.07205	0.269267	0.0392542
SAN_1758_at	47.8	58.95	60.4	68.7	62.8	53.25	3	3	55.7167	61.5833	6.89426	7.79653	4.0149	4.1149	0.128639	0.129211	11.7915	12.8426	0.219459	0.198875	0.582821	22	1.18624	0.584823	22	1.21771	0.565941	0.564617	1.10529	0.268977	0.0390677
SAN_1334_at	1241.95	1252.05	1303.8	1269.6	1172.25	1235.25	3	3	1265.93	1225.7	33.1801	49.3726	7.14334	7.11072	0.0260382	0.0405319	79.781	89.4736	0.0626134	0.0737828	-0.581313	22	1.25774	-0.583783	22	1.3886	0.566938	0.565304	-1.03282	0.268764	0.0389313
SAN_1291_at	1328.2	1318.1	1358.3	1318.15	1258	1293.45	3	3	1334.87	1289.87	20.9128	30.2347	7.19651	7.16211	0.0156152	0.0234931	82.6272	100.558	0.061871	0.081467	-0.598863	22	1.48111	-0.582353	22	1.73376	0.555381	0.56625	-1.03489	0.268472	0.0387439
SAN_0818_at	869.65	742.6	714.85	719.65	873.2	835.85	3	3	775.7	809.567	82.5377	80.0782	6.65011	6.69313	0.103936	0.101423	72.2786	68.4358	0.0903382	0.0906374	0.589315	22	1.11546	0.582261	22	1.00663	0.561654	0.566311	1.04366	0.268453	0.0387319
SAN_1128_at	180.2	130	117.2	120.55	198.6	155.3	3	3	142.467	158.15	33.2988	39.103	4.94183	5.04291	0.22451	0.249623	27.402	37.2489	0.183228	0.238567	0.587434	22	1.84783	0.581999	22	1.69526	0.562893	0.566484	1.11008	0.2684	0.0386978
SAN_1566_at	456.25	483.35	459.65	477.45	440.8	414.55	3	3	466.417	444.267	14.7629	31.593	6.14475	6.09475	0.0313902	0.0708339	37.1202	60.4092	0.0815372	0.124865	-0.541093	22	2.64841	-0.580732	22	2.34515	0.593881	0.567323	-1.04986	0.268141	0.0385323
SAN_1621_at	11	19.7	16.6	15.75	19.75	15.7	3	3	15.7667	17.0667	4.40946	2.32397	2.72931	2.83122	0.299505	0.131589	3.92508	3.24134	0.241728	0.184642	0.442333	22	1.46639	0.580308	22	1.71392	0.662566	0.567604	1.08245	0.268054	0.038477
SAN_0512_s_at	582.9	607.15	611.15	556.65	584.3	579.9	3	3	600.4	573.617	15.2868	14.8573	6.39738	6.35174	0.0256396	0.0260819	55.3461	61.8145	0.0907891	0.10158	-0.559111	22	1.2474	-0.580266	22	1.25183	0.581734	0.567632	-1.04669	0.268046	0.0384715
SAN_1879_at	779.95	781.5	770.45	782.7	825.25	814.75	3	3	777.3	807.567	5.98268	22.1659	6.65581	6.69377	0.00771272	0.027619	64.5252	60.7879	0.0796043	0.0807187	0.591359	22	1.12674	0.580046	22	1.02819	0.560308	0.567778	1.03894	0.268001	0.0384428
SAN_0044_at	6.6	7.45	6.15	7.5	6.15	4.4	3	3	6.73333	6.01667	0.660177	1.5543	1.90391	1.77099	0.0969841	0.269541	1.72353	1.58827	0.268148	0.292745	-0.529623	22	1.17758	-0.579944	22	1.19187	0.601678	0.567845	-1.11911	0.26798	0.0384296
SAN_1796_at	467.4	324.6	310.65	405.35	396.7	363.6	3	3	367.55	388.55	86.7535	22.0359	5.88948	5.96133	0.224256	0.0575488	49.1524	61.7883	0.139251	0.163602	0.460686	22	1.58024	0.57923	22	1.38033	0.649545	0.568318	1.05714	0.267834	0.0383366
SAN_1977_at	1692.7	1759.7	1886.8	1673.15	1884.8	2126.85	3	3	1779.73	1894.93	98.5886	227.02	7.48321	7.54215	0.0550077	0.119968	120.946	307.579	0.068309	0.162565	0.603722	22	6.46737	0.578947	22	5.66368	0.552203	0.568506	1.06473	0.267777	0.0382998
SAN_1834_at	264.8	267.1	249.1	282.15	233.15	214.6	3	3	260.333	243.3	9.79609	34.9001	5.56148	5.48763	0.0380311	0.140329	36.409	41.0216	0.13648	0.175594	-0.53789	22	1.26942	-0.575168	22	1.65532	0.596053	0.571014	-1.07001	0.267008	0.0378099
SAN_0552_at	329.9	303.75	273.6	462.5	291.95	259.55	3	3	302.417	338	28.1737	109.03	5.70889	5.79073	0.0937756	0.305295	37.8393	73.2752	0.115492	0.217858	0.747341	22	3.74997	0.574867	22	3.55826	0.462771	0.571214	1.11766	0.266947	0.037771
SAN_1192_at	680.3	675.05	675.6	635.2	671.8	645.1	3	3	676.983	650.7	2.88545	18.9317	6.51764	6.47777	0.00425721	0.0289316	54.29	54.8612	0.0762494	0.0929311	-0.589823	22	1.02115	-0.574502	22	1.48542	0.561319	0.571456	-1.04039	0.266873	0.037724
SAN_0729_at	54.65	17.85	16.25	45.65	24.9	22.2	3	3	29.5833	30.9167	21.7231	12.8307	3.22368	3.37865	0.674769	0.38736	11.311	9.38312	0.372712	0.282138	0.157142	22	1.45313	0.574215	22	1.74512	0.876566	0.571647	1.04507	0.266814	0.0376869
SAN_2142_at	100.5	99.1	91.45	120.05	78.25	72.05	3	3	97.0167	90.1167	4.87143	26.1077	4.57403	4.47506	0.0509177	0.274061	19.8977	21.0446	0.199149	0.223321	-0.412651	22	1.1186	-0.572879	22	1.25748	0.683856	0.572536	-1.07657	0.266543	0.0375147
SAN_1806_at	178.8	230.3	207.2	254.1	221.7	195.2	3	3	205.433	223.667	25.7954	29.4992	5.31978	5.40436	0.127129	0.131878	35.4778	43.1698	0.178541	0.183237	0.565183	22	1.48063	0.572623	22	1.0533	0.577668	0.572706	1.08876	0.266492	0.0374818
SAN_2016_at	20.45	18.3	16.35	20.45	14.7	15.3	3	3	18.3667	16.8167	2.05081	3.16083	2.90637	2.81123	0.111878	0.180169	4.10763	3.23514	0.211202	0.195509	-0.513455	22	1.61212	-0.57259	22	1.16698	0.612751	0.572729	-1.09217	0.266485	0.0374775
SAN_2317_at	2036.55	1818.95	1921.7	1758.4	2129.4	2319.25	3	3	1925.73	2069.02	108.856	285.259	7.562	7.62825	0.056506	0.141764	129.528	381.729	0.0663113	0.189637	0.615654	22	8.6852	0.571216	22	8.17842	0.54444	0.573643	1.0744	0.266206	0.037301
SAN_1724_at	1043.6	1040.75	1079.55	1121.9	967.8	970.55	3	3	1054.63	1020.08	21.6255	88.1865	6.96081	6.92522	0.020389	0.0844983	78.6892	74.6495	0.0778564	0.0752555	-0.551723	22	1.11116	-0.569238	22	1.07032	0.586699	0.574961	-1.03387	0.265806	0.0370476
SAN_1236_at	552.6	525.6	497.95	467.8	516.6	512.9	3	3	525.383	499.1	27.3256	27.1697	6.26322	6.2118	0.0520798	0.0553312	43.5787	66.2216	0.0994554	0.120997	-0.574261	22	2.30915	-0.568717	22	1.48012	0.571617	0.575309	-1.05266	0.2657	0.0369809
SAN_0529_at	407.5	461.55	435.8	530.35	437.45	417.6	3	3	434.95	461.8	27.035	60.19	6.07394	6.12967	0.0623381	0.126734	39.1138	65.5209	0.0964811	0.139939	0.609447	22	2.80608	0.567954	22	2.10375	0.548471	0.575818	1.06173	0.265546	0.0368835
SAN_0968_at	1029.6	1218.7	1268.8	1154.3	1072.3	1157.95	3	3	1172.37	1128.18	126.152	48.4308	7.06276	7.02774	0.110825	0.043484	93.729	73.2958	0.0816053	0.0691387	-0.643173	22	1.63527	-0.567199	22	1.39314	0.52676	0.576321	-1.03916	0.265394	0.0367872
SAN_1677_at	631.05	747.1	730.65	716.55	670.4	635.35	3	3	702.933	674.1	62.7938	40.7263	6.55251	6.51217	0.0917157	0.0602507	65.9937	59.0174	0.0848267	0.0894291	-0.564088	22	1.25039	-0.566857	22	1.11146	0.5784	0.57655	-1.04277	0.265325	0.0367435
SAN_1300_at	1201.45	985	988.7	1007.75	1127.9	1155.2	3	3	1058.38	1096.95	123.913	78.4462	6.96011	6.99854	0.11362	0.0729223	94.404	80.4055	0.0923728	0.0725941	0.538685	22	1.37851	0.566614	22	1.61914	0.595514	0.576712	1.03644	0.265276	0.0367127
SAN_1097_at	230.25	217.95	199.9	232.75	195.05	171.05	3	3	216.033	199.617	15.2655	31.1025	5.37375	5.28839	0.0712586	0.154561	35.5975	38.2255	0.17892	0.190114	-0.54437	22	1.1531	-0.566305	22	1.12904	0.591662	0.576919	-1.08224	0.265213	0.0366732
SAN_2094_at	106.8	71.9	65.75	121.6	77.2	73.6	3	3	81.4833	90.8	22.1395	26.7342	4.37736	4.48193	0.25816	0.277128	18.4041	21.2914	0.22868	0.224325	0.573389	22	1.33837	0.565365	22	1.0392	0.572197	0.577547	1.11434	0.265024	0.0365537
SAN_0639_at	562.1	678.65	659.65	566.7	617.5	626.05	3	3	633.467	603.417	62.5312	32.0837	6.44783	6.40165	0.101587	0.0539743	61.0882	62.8683	0.0964908	0.103801	-0.593753	22	1.05913	-0.564449	22	1.15727	0.558733	0.578159	-1.0498	0.264839	0.0364374
SAN_1057_at	4.8	2.6	3.8	2.35	2.85	3.75	3	3	3.73333	2.98333	1.10151	0.70946	1.28638	1.0745	0.309431	0.234853	1.5002	1.09836	0.479647	0.439264	-0.698672	22	1.86555	-0.564251	22	1.19232	0.492078	0.578291	-1.2514	0.264799	0.0364123
SAN_1448_at	461.1	458.1	420.5	582.5	443.3	408.3	3	3	446.567	478.033	22.6242	92.1478	6.10072	6.15786	0.051434	0.186009	39.932	70.3309	0.0860888	0.153139	0.67389	22	3.10207	0.563394	22	3.16429	0.5074	0.578864	1.07046	0.264626	0.0363037
SAN_1613_at	916.2	914.7	919.4	947.5	947.2	941.45	3	3	916.767	945.383	2.40069	3.40967	6.82085	6.85159	0.00261751	0.00361039	67.2324	57.2355	0.0702365	0.0632825	0.56136	22	1.37983	0.563098	22	1.23185	0.580226	0.579063	1.03121	0.264567	0.0362662
SAN_2046_at	124.5	147.95	128.5	149.55	114.85	105.95	3	3	133.65	123.45	12.5446	23.0371	4.89237	4.80474	0.0918745	0.180276	24.3309	25.93	0.161787	0.216015	-0.49685	22	1.13576	-0.562374	22	1.78271	0.624223	0.579547	-1.08262	0.264421	0.0361747
SAN_0441_s_at	222.8	196.9	175.8	317.55	190.9	168.45	3	3	198.5	225.633	23.5408	80.3897	5.28611	5.37967	0.118501	0.3358	33.4731	53.6119	0.180854	0.22463	0.743572	22	2.56525	0.561975	22	1.54269	0.465003	0.579814	1.13669	0.264341	0.0361242
SAN_1484_at	66.55	56.65	51.3	51.7	76.3	65.3	3	3	58.1667	64.4333	7.7373	12.3229	4.05751	4.15304	0.131351	0.195901	12.5128	13.903	0.211486	0.205178	0.580295	22	1.23455	0.561532	22	1.06244	0.567612	0.580111	1.10774	0.264252	0.0360683
SAN_0047_at	20.9	18.4	17.2	23.95	21.35	17.45	3	3	18.8333	20.9167	1.88768	3.27159	2.93234	3.03212	0.0989455	0.160285	4.11063	4.23178	0.220887	0.214487	0.611641	22	1.05981	0.561339	22	1.06057	0.547044	0.58024	1.11062	0.264213	0.0360439
SAN_1778_at	379.75	415.3	400.9	400.45	372.45	348.05	3	3	398.65	373.65	17.8815	26.2206	5.98741	5.92168	0.0450758	0.0701347	41.0255	63.814	0.0990837	0.177741	-0.570776	22	2.4195	-0.559462	22	3.21789	0.573936	0.581498	-1.06691	0.263836	0.0358075
SAN_0232_at	154.4	213.4	197.75	233.5	187.85	192.55	3	3	188.517	204.633	30.5645	25.1095	5.22991	5.31639	0.169198	0.119105	34.3622	39.2772	0.192049	0.186601	0.534904	22	1.30652	0.559433	22	1.05924	0.598082	0.581518	1.08549	0.26383	0.0358038
SAN_0434_at	507	448.15	435.2	572	444.75	455.35	3	3	463.45	490.7	38.2672	70.6071	6.13648	6.18924	0.0810371	0.138977	39.474	69.4226	0.0881191	0.137611	0.59101	22	3.093	0.55921	22	2.43876	0.560537	0.581667	1.0588	0.263785	0.0357758
SAN_0779_at	397.8	408.7	400.45	455.8	416.5	398.7	3	3	402.317	423.667	5.6847	29.2168	5.99717	6.04738	0.014087	0.0682549	40.4469	57.5599	0.0971211	0.121661	0.525648	22	2.02521	0.55865	22	1.56919	0.604391	0.582043	1.05307	0.263673	0.0357054
SAN_0579_at	295.25	327.15	298.45	272	307.9	289.35	3	3	306.95	289.75	17.5667	17.9533	5.72561	5.66774	0.0563803	0.0619866	36.8586	45.0114	0.110878	0.14134	-0.512079	22	1.49131	-0.558029	22	1.62496	0.613698	0.58246	-1.05936	0.263548	0.0356274
SAN_2324_at	802.35	769.75	773.7	842.1	704	717.35	3	3	781.933	754.483	17.7913	76.1713	6.6616	6.62275	0.0226157	0.0984414	66.2556	72.7917	0.0785301	0.0918461	-0.483032	22	1.20703	-0.556865	22	1.36788	0.633845	0.583241	-1.03638	0.263315	0.0354816
SAN_0731_at	6.8	7.95	7.35	8.95	7.95	7.7	3	3	7.36667	8.2	0.575181	0.661438	1.99493	2.10202	0.0781249	0.0792559	1.83597	1.66639	0.246653	0.223973	0.582138	22	1.21388	0.556698	22	1.21277	0.566393	0.583353	1.11312	0.263281	0.0354607
SAN_1003_s_at	758	792.2	785.9	861.55	786.6	778.4	3	3	778.7	808.85	18.2014	45.8233	6.65744	6.69456	0.0235152	0.0558181	65.4648	64.0014	0.0795531	0.0839817	0.570399	22	1.04626	0.555828	22	1.11444	0.574187	0.583938	1.03872	0.263107	0.0353518
SAN_1732_at	830.55	878.3	863.15	788.8	849.7	845.55	3	3	857.333	828.017	24.4006	34.026	6.75355	6.71846	0.0286061	0.0415966	58.1363	70.3417	0.0692306	0.0847046	-0.55643	22	1.46397	-0.555629	22	1.49699	0.583533	0.584071	-1.03541	0.263067	0.035327
SAN_1242_at	289.35	316.9	295.05	253.25	316.25	284.95	3	3	300.433	284.817	14.5426	31.5002	5.70446	5.64774	0.0478821	0.111149	35.8429	43.6289	0.102551	0.144399	-0.479046	22	1.48164	-0.554646	22	1.98267	0.636633	0.584732	-1.05483	0.262871	0.0352042
SAN_2161_at	98.85	66.85	61.35	111.6	71.15	69.2	3	3	75.6833	83.9833	20.2505	23.9366	4.30422	4.40557	0.254266	0.268265	16.7822	19.256	0.224286	0.223984	0.562819	22	1.31654	0.553831	22	1.00269	0.579249	0.58528	1.10967	0.262708	0.0351027
SAN_0781_at	851.7	830.85	829.25	908.85	860.5	829.45	3	3	837.267	866.267	12.5252	40.0129	6.73007	6.76349	0.0148973	0.0460003	61.3083	70.8851	0.0706366	0.0770639	0.535954	22	1.33682	0.55367	22	1.19026	0.597368	0.585388	1.03464	0.262676	0.0350827
SAN_0380_at	1070.05	1436.05	1493.8	1102.4	1306.25	1400.35	3	3	1333.3	1269.67	229.802	152.307	7.18473	7.14155	0.182302	0.123058	127.546	113.68	0.0988043	0.0924523	-0.64509	22	1.25883	-0.55277	22	1.14213	0.52554	0.585994	-1.05012	0.262496	0.0349707
SAN_0784_at	213.7	216.55	195.55	298.2	206.1	190.8	3	3	208.6	231.7	11.3911	58.0966	5.3394	5.42578	0.0554653	0.238679	34.7925	46.2213	0.182261	0.200394	0.691592	22	1.76487	0.552326	22	1.20887	0.496428	0.586293	1.11074	0.262407	0.0349155
SAN_0169_at	169.75	129.4	120.9	187.95	145.75	127.7	3	3	140.017	153.8	26.0982	30.9211	4.93073	5.02258	0.17956	0.196433	25.1655	35.3429	0.175962	0.228061	0.550245	22	1.97238	0.552297	22	1.67982	0.587695	0.586313	1.09844	0.262401	0.0349119
SAN_1924_at	854.7	1016.25	1051.1	938.3	936.3	940.05	3	3	974.017	938.217	104.79	1.87639	6.87741	6.84398	0.110975	0.00200009	81.509	55.192	0.0861918	0.0596761	-0.629919	22	2.18102	-0.552262	22	2.08608	0.535236	0.586336	-1.03816	0.262394	0.0349076
SAN_0713_at	153.5	174.35	151.8	203.4	133.3	112.8	3	3	159.883	149.833	12.5573	47.509	5.07244	4.9778	0.0769504	0.303872	27.4009	37.7744	0.162571	0.248793	-0.373015	22	1.9005	-0.551585	22	2.34203	0.712707	0.586792	-1.06707	0.262259	0.0348236
SAN_2321_at	1078.75	1323.95	1365.05	1278.55	1282.15	1328.75	3	3	1255.92	1296.48	154.801	28.0017	7.13029	7.16726	0.127992	0.0214693	101.626	101.59	0.0829272	0.0813826	0.488975	22	1.00071	0.551016	22	1.03832	0.629698	0.587176	1.0323	0.262145	0.0347529
SAN_2318_at	834.9	713.2	691.3	803.05	784.25	732.3	3	3	746.467	773.2	77.3644	36.6465	6.61188	6.64978	0.101174	0.0478963	76.733	63.6483	0.0855	0.0829933	0.464452	22	1.45342	0.550853	22	1.06132	0.646887	0.587285	1.03581	0.262113	0.0347328
SAN_1023_at	247.2	250.55	239.45	242.45	236.05	209.2	3	3	245.733	229.233	5.69349	17.642	5.50407	5.43271	0.0232707	0.078586	39.0338	39.8011	0.1489	0.16816	-0.51265	22	1.0397	-0.550263	22	1.27543	0.613306	0.587683	-1.07198	0.261995	0.0346597
SAN_1761_at	284.55	294.45	289.75	369.05	249.5	215.9	3	3	289.583	278.15	4.9521	80.4944	5.66835	5.60174	0.01711	0.277367	36.2561	52.8879	0.107291	0.180365	-0.308835	22	2.1279	-0.549747	22	2.82602	0.760353	0.588031	-1.0411	0.261893	0.0345959
SAN_0134_at	955.8	1091	1150.25	1013.35	996.7	1070.25	3	3	1065.68	1026.77	99.6664	38.5669	6.96838	6.9337	0.0953889	0.0372561	90.0313	66.7691	0.0847699	0.0690129	-0.601363	22	1.81817	-0.549403	22	1.50877	0.553745	0.588263	-1.0379	0.261824	0.0345534
SAN_0305_at	1240.15	1300.7	1315.15	1018.25	1340.45	1386.75	3	3	1285.33	1248.48	39.7913	200.727	7.15845	7.12044	0.0312046	0.169381	80.6183	122.589	0.0639352	0.101525	-0.435012	22	2.31227	-0.54873	22	2.52156	0.667791	0.588717	-1.02952	0.26169	0.0344702
SAN_1743_at	721.8	853.35	854	958.7	796.85	776.55	3	3	809.717	844.033	76.1388	99.8216	6.69362	6.7337	0.0968815	0.114935	71.5429	82.1175	0.0868409	0.0922122	0.545749	22	1.31746	0.548133	22	1.12753	0.59073	0.58912	1.04238	0.261571	0.0343967
SAN_1695_at	954.25	1200.1	1252.8	1224.75	1128.3	1161.95	3	3	1135.72	1171.67	159.348	48.9537	7.02807	7.0656	0.146341	0.0415579	106.164	84.4173	0.0938211	0.0729891	0.459077	22	1.58158	0.546864	22	1.65228	0.650682	0.589977	1.03165	0.261319	0.0342403
SAN_0361_at	677.35	625.1	616.4	892.05	591.65	575.8	3	3	639.617	686.5	32.9663	178.188	6.46	6.51073	0.0508785	0.245279	61.2289	99.5031	0.0867096	0.1356	0.695048	22	2.64095	0.54596	22	2.44558	0.494301	0.590587	1.0733	0.261139	0.0341293
SAN_1718_at	1096.15	1157.2	1150.35	1192.1	1138.7	1180.45	3	3	1134.57	1170.42	33.4456	28.0783	7.03371	7.06492	0.0297267	0.0241294	82.1847	81.7947	0.0684029	0.0716923	0.535518	22	1.00956	0.545516	22	1.09849	0.597664	0.590888	1.0316	0.261051	0.0340747
SAN_2234_at	788.15	809.7	826.7	890	750.45	703.35	3	3	808.183	781.267	19.3197	97.066	6.6946	6.65592	0.0239437	0.121577	65.5664	75.1948	0.0752009	0.0973058	-0.467305	22	1.31526	-0.544802	22	1.67429	0.644877	0.59137	-1.03445	0.260909	0.0339871
SAN_1009_at	903.4	1121.05	1119.75	1013.45	1093.65	1143	3	3	1048.07	1083.37	125.287	65.3843	6.94968	6.9866	0.124291	0.0608543	94.2919	80.534	0.0914904	0.0735713	0.493065	22	1.37085	0.544668	22	1.54645	0.626852	0.591461	1.03368	0.260882	0.0339707
SAN_0797_s_at	3.15	3.8	1.3	4	2.35	3.35	3	3	2.75	3.23333	1.29711	0.831164	0.914923	1.14989	0.572864	0.270815	1.44992	1.1831	0.607906	0.434724	0.447353	22	1.50192	0.544557	22	1.95544	0.658994	0.591536	1.17576	0.26086	0.0339571
SAN_0799_s_at	37.8	28.05	26.45	26.55	30	26	3	3	30.7667	27.5167	6.14336	2.16814	3.41385	3.31277	0.191456	0.0772884	7.16917	5.78049	0.236826	0.217502	-0.611248	22	1.53818	-0.544459	22	1.18559	0.5473	0.591602	-1.11811	0.260841	0.0339451
SAN_0838_at	228.6	261.2	237.55	298.35	255.5	230	3	3	242.45	261.283	16.8433	34.5401	5.48921	5.55986	0.068623	0.130889	39.2076	39.9948	0.162611	0.155522	0.582429	22	1.04056	0.543789	22	1.09324	0.5662	0.592055	1.07768	0.260708	0.0338632
SAN_1991_at	19.45	17	13.95	19.2	15.2	12	3	3	16.8	15.4667	2.75545	3.6074	2.81218	2.72037	0.167179	0.235003	3.7268	3.19468	0.210623	0.205759	-0.470474	22	1.36087	-0.540057	22	1.04784	0.642647	0.594583	-1.08621	0.259969	0.0334081
SAN_0586_s_at	362.8	420.8	400.8	450.9	418.2	379.8	3	3	394.8	416.3	29.4618	35.5881	5.97649	6.02895	0.0755956	0.0860149	41.3593	59.4063	0.102257	0.133978	0.514454	22	2.06309	0.539107	22	1.71666	0.612065	0.595227	1.05446	0.259781	0.0332928
SAN_0558_at	35.55	25.35	18.7	31.55	26.9	27.65	3	3	26.5333	28.7	8.4871	2.4965	3.24408	3.35444	0.321357	0.0852349	7.54185	6.70421	0.272497	0.227737	0.371898	22	1.2655	0.538252	22	1.43172	0.713527	0.595807	1.08166	0.259612	0.0331892
SAN_2006_s_at	621	628.05	595.05	647.95	559.1	559.1	3	3	614.7	588.717	17.3787	51.2976	6.42087	6.37549	0.0284685	0.0851506	60.3938	63.5568	0.0967878	0.109549	-0.513311	22	1.10749	-0.537637	22	1.28109	0.61285	0.596225	-1.04414	0.259491	0.0331147
SAN_1047_at	869.95	916.2	924.65	897.9	861.6	865.85	3	3	903.6	875.117	29.4464	19.845	6.80603	6.77419	0.0328784	0.0225401	60.9374	69.7326	0.0701302	0.0749503	-0.532732	22	1.3095	-0.537303	22	1.14219	0.599559	0.596452	-1.03255	0.259425	0.0330743
SAN_2064_at	5.7	6.15	0.2	1.05	1.9	1.2	3	3	4.01667	1.38333	3.31298	0.453689	0.64916	0.290989	1.95637	0.311107	2.0035	0.847444	1.03031	0.521504	-2.0967	22	5.58927	-0.537225	22	3.90317	0.0477368	0.596505	-2.90361	0.259409	0.0330648
SAN_0765_at	64.85	40.4	37.45	59.9	35.6	32.8	3	3	47.5667	42.7667	15.0403	14.9038	3.8313	3.71848	0.297543	0.326639	12.8592	12.002	0.241475	0.273076	-0.472647	22	1.14795	-0.536067	22	1.27885	0.64112	0.597291	-1.11224	0.259181	0.032925
SAN_1506_at	821.25	962.75	949.9	1052.6	891.7	886.05	3	3	911.3	943.45	78.2498	94.5689	6.81233	6.84631	0.0881566	0.0976626	72.2764	69.322	0.0797938	0.0755454	0.556037	22	1.08705	0.535638	22	1.11563	0.583797	0.597583	1.03528	0.259096	0.0328732
SAN_0210_at	243.1	162.25	146	401	151.8	133.9	3	3	183.783	228.9	52.0083	149.311	5.18874	5.30454	0.26913	0.600344	38.3969	74.8284	0.207339	0.313303	0.929131	22	3.79787	0.533866	22	2.28332	0.362905	0.598788	1.24549	0.258747	0.03266
SAN_2327_at	819.85	883.7	884.65	1083	712.1	725.7	3	3	862.733	840.267	37.1411	210.323	6.75948	6.71428	0.0436126	0.236794	59.3894	113.571	0.0703713	0.128689	-0.303626	22	3.65697	-0.533706	22	3.34422	0.764266	0.598896	-1.02674	0.258716	0.0326408
SAN_0236_at	80.95	80.85	77.65	95.35	69.8	58.5	3	3	79.8167	74.55	1.87705	18.8786	4.37955	4.29074	0.0236806	0.247367	14.9315	15.7899	0.199121	0.209388	-0.419761	22	1.11828	-0.53234	22	1.10577	0.678731	0.599827	-1.07065	0.258447	0.0324768
SAN_0714_at	141.1	107.95	93.9	176.35	110.4	98.05	3	3	114.317	128.267	24.2355	42.0967	4.72446	4.82069	0.206963	0.310375	24.7245	30.4949	0.200937	0.241128	0.61546	22	1.52124	0.531024	22	1.44004	0.544566	0.600723	1.12203	0.258188	0.0323194
SAN_1284_at	1127.8	1137.5	1137.4	1182.4	1123.05	1201.55	3	3	1134.23	1169	5.57165	40.9296	7.0337	7.06349	0.00491927	0.0352966	81.0692	80.3465	0.0667749	0.0706502	0.527581	22	1.01807	0.530713	22	1.11944	0.603071	0.600935	1.03065	0.258127	0.0322822
SAN_1910_at	834.8	877.95	882.8	767.75	887	859.65	3	3	865.183	838.133	26.4242	62.4689	6.76263	6.72928	0.0308107	0.0759491	58.1258	76.0452	0.0682737	0.0848251	-0.489491	22	1.71162	-0.530468	22	1.54362	0.629339	0.601102	-1.03227	0.258079	0.032253
SAN_2297_at	11.75	6.2	7.85	10.6	9.25	8	3	3	8.6	9.28333	2.85	1.30032	2.11631	2.22164	0.323283	0.14073	2.43855	1.89633	0.272452	0.210001	0.383142	22	1.65363	0.530375	22	1.68321	0.705292	0.601165	1.07946	0.258061	0.0322419
SAN_2003_at	413.9	402.6	381.55	479.35	414.75	372.1	3	3	399.35	422.067	16.4181	53.9981	5.98927	6.03976	0.0413787	0.127066	40.6381	61.4225	0.0986218	0.132699	0.534242	22	2.28448	0.528901	22	1.81047	0.598532	0.60217	1.05688	0.257772	0.0320661
SAN_1549_at	1673.3	1842.05	1963.2	1867.9	1876.15	2039.6	3	3	1826.18	1927.88	145.6	96.8374	7.50784	7.56335	0.0804342	0.0495484	132.461	314.842	0.0726288	0.16686	0.515703	22	5.64949	0.528354	22	5.27821	0.611206	0.602543	1.05569	0.257665	0.0320011
SAN_0631_s_at	210.2	308.85	290.8	279.45	245.05	223.9	3	3	269.95	249.467	52.5262	28.0371	5.58452	5.51516	0.20698	0.111445	43.3725	39.8406	0.157168	0.164449	-0.602412	22	1.18516	-0.528085	22	1.0948	0.553059	0.602727	-1.08211	0.257612	0.0319691
SAN_1948_at	143.75	183.75	153.3	229.5	162.9	138.85	3	3	160.267	177.083	20.8902	46.9599	5.07135	5.15414	0.127301	0.256749	28.2266	41.4924	0.169154	0.213189	0.580419	22	2.16082	0.526946	22	1.58842	0.56753	0.603505	1.10493	0.257389	0.0318338
SAN_1414_at	690	546.05	540.2	684.8	576.45	591.2	3	3	592.083	617.483	84.8488	58.7626	6.37711	6.42272	0.138303	0.0930101	66.6459	62.1779	0.102393	0.109614	0.482672	22	1.14888	0.526658	22	1.14603	0.634097	0.603701	1.0429	0.257332	0.0317996
SAN_1829_at	309.8	371.6	359.2	359.3	319	298.3	3	3	346.867	325.533	32.6939	31.0204	5.84587	5.78248	0.0967179	0.0942266	38.8902	54.8185	0.115242	0.175354	-0.549756	22	1.98689	-0.523265	22	2.31529	0.588025	0.606021	-1.06553	0.256669	0.0313985
SAN_0571_at	1662.05	1574.2	1670.9	1321.5	1892.35	2033.2	3	3	1635.72	1749.02	53.4584	376.879	7.39948	7.44982	0.0329928	0.230831	104.092	257.369	0.0643309	0.153958	0.706866	22	6.11328	0.522605	22	5.72753	0.48707	0.606473	1.06927	0.25654	0.0313209
SAN_1788_at	284.85	332.45	310	330.1	284.5	264.35	3	3	309.1	292.983	23.8128	33.6859	5.73167	5.6758	0.0773797	0.113163	36.6704	48.4758	0.110698	0.148584	-0.459252	22	1.74751	-0.522305	22	1.80165	0.650559	0.606678	-1.05501	0.256482	0.0312856
SAN_1478_at	418.3	485.75	481.7	532.5	408.8	385.6	3	3	461.917	442.3	37.8274	78.9721	6.13307	6.08187	0.0839985	0.171992	40.9939	69.8167	0.0861211	0.146783	-0.419666	22	2.90054	-0.521109	22	2.90493	0.678799	0.607497	-1.04435	0.256249	0.0311451
SAN_2077_at	29.1	37.3	31.85	34.75	27.15	27.1	3	3	32.75	29.6667	4.17343	4.40237	3.48359	3.38303	0.125655	0.143027	7.80587	7.16731	0.23667	0.236588	-0.50395	22	1.18613	-0.520475	22	1.00069	0.619306	0.607931	-1.10393	0.256125	0.0310708
SAN_2451_at	244.5	43.15	38.05	134	45.95	38.1	3	3	108.567	72.6833	117.749	53.2467	4.30093	4.12187	1.03965	0.678507	54.4943	26.4363	0.485171	0.348121	-1.02615	22	4.24914	-0.519386	22	1.94236	0.315974	0.608678	-1.49369	0.255913	0.0309432
SAN_1654_at	404.65	377.15	360.05	425.8	402.4	375.8	3	3	380.617	401.333	22.5012	25.0171	5.94064	5.99349	0.0587987	0.0625502	38.2632	59.2225	0.101801	0.143965	0.508912	22	2.39558	0.519209	22	1.99991	0.61588	0.6088	1.05443	0.255879	0.0309225
SAN_2149_at	29.4	25.85	20.55	28.65	20.95	19.3	3	3	25.2667	22.9667	4.45374	4.99057	3.21872	3.11913	0.181414	0.208475	6.57356	5.18199	0.247955	0.221135	-0.475925	22	1.60919	-0.519189	22	1.25727	0.63882	0.608813	-1.10015	0.255875	0.0309201
SAN_0862_at	608.15	581.7	561.25	638.95	595.75	590.25	3	3	583.7	608.317	23.5139	26.6714	6.36885	6.41006	0.0402057	0.0433437	52.8729	63.6687	0.0863981	0.107027	0.515192	22	1.45006	0.519017	22	1.53455	0.611557	0.608931	1.04217	0.255841	0.0309
SAN_0394_at	1943.1	2051.95	2181.1	1769.35	2355	2551.45	3	3	2058.72	2225.27	119.144	406.87	7.62872	7.69569	0.0578031	0.192426	142.611	455	0.0689088	0.212642	0.604986	22	10.1792	0.51893	22	9.52244	0.551378	0.608991	1.0809	0.255824	0.0308899
SAN_1617_at	25.75	28.3	23.35	25.35	31.15	28.95	3	3	25.8	28.4833	2.47538	2.92803	3.2473	3.34572	0.0961375	0.104442	6.6294	6.69193	0.236062	0.229238	0.493399	22	1.01895	0.518076	22	1.06043	0.62662	0.609576	1.10401	0.255658	0.0307902
SAN_1307_at	1038.2	1048.6	1093.95	1003.65	1139.75	1145.65	3	3	1060.25	1096.35	29.6447	80.3347	6.966	6.9979	0.0277727	0.074954	80.6978	80.6975	0.0779871	0.0728842	0.547888	22	1.00001	0.51754	22	1.14493	0.589285	0.609945	1.03405	0.255554	0.0307276
SAN_0684_at	378.55	392.9	384.4	441.2	336.15	315.25	3	3	385.283	364.2	7.21567	67.4978	5.95386	5.88681	0.0186989	0.178446	38.8761	70.0549	0.102284	0.199973	-0.45579	22	3.24722	-0.517078	22	3.82235	0.653008	0.610261	-1.05789	0.255464	0.0306739
SAN_0393_at	2195.15	2145.45	2289.35	1869.25	2534.6	2817.2	3	3	2209.98	2407.02	73.0878	486.683	7.70038	7.77153	0.0329251	0.21298	146.065	509.828	0.0668881	0.229757	0.643497	22	12.1831	0.514991	22	11.7988	0.526553	0.611695	1.08916	0.255059	0.0304313
SAN_2039_at	255.35	228.35	205.05	288	237.9	217.1	3	3	229.583	247.667	25.1727	36.4451	5.43226	5.50506	0.109697	0.144198	41.0093	41.8413	0.177952	0.168988	0.534609	22	1.04098	0.513817	22	1.10891	0.598282	0.612502	1.07877	0.254832	0.0302953
SAN_0167_at	171.85	131.9	111.7	147	119.15	112.35	3	3	138.483	126.167	30.6106	18.3598	4.91483	4.83081	0.217266	0.141324	26.5132	25.9238	0.185116	0.21449	-0.575313	22	1.04599	-0.513611	22	1.34253	0.570918	0.612644	-1.09762	0.254792	0.0302715
SAN_0908_at	750.2	909.9	920.05	839.85	818.8	822.55	3	3	860.05	827.067	95.2682	11.2283	6.7527	6.71782	0.114762	0.0135304	70.2668	68.6473	0.0837197	0.0828516	-0.58156	22	1.04774	-0.512867	22	1.02107	0.566775	0.613156	-1.03988	0.254648	0.0301854
SAN_0889_at	174.9	163.65	148.05	156.55	147.05	144.85	3	3	162.2	149.483	13.4836	6.21798	5.0865	5.00662	0.0838979	0.0411906	28.3137	31.8613	0.165911	0.212978	-0.516749	22	1.26629	-0.512495	22	1.64786	0.610487	0.613412	-1.08507	0.254576	0.0301425
SAN_1148_at	206.4	157.75	146.45	215.45	137.85	122.5	3	3	170.2	158.6	31.8552	49.8282	5.12584	5.03567	0.180518	0.297811	31.1079	39.8303	0.179637	0.246865	-0.397553	22	1.6394	-0.511541	22	1.88854	0.694791	0.614068	-1.07314	0.254391	0.0300324
SAN_0277_at	595.45	663.45	652.65	761.05	632.2	604.75	3	3	637.183	666	36.5433	83.4521	6.45594	6.49624	0.0582752	0.121946	60.4046	64.5099	0.089113	0.103818	0.564771	22	1.14055	0.51021	22	1.35727	0.577944	0.614985	1.04523	0.254134	0.0298793
SAN_1899_at	2174.55	2303.45	2574.3	2089.95	2654.6	2890.65	3	3	2350.77	2545.07	204.032	411.434	7.76002	7.83273	0.0857841	0.168151	180.216	527.349	0.0792904	0.233784	0.603879	22	8.56266	0.510098	22	8.69334	0.5521	0.615062	1.08265	0.254112	0.0298664
SAN_1002_s_at	384.5	510.65	498.05	478.6	423.95	416.4	3	3	464.4	439.65	69.4816	33.9423	6.13278	6.08404	0.157103	0.0757257	46.5016	60.7096	0.102686	0.1298	-0.56057	22	1.70443	-0.510006	22	1.59782	0.580755	0.615126	-1.05629	0.254095	0.0298558
SAN_0403_at	1034.05	1154.7	1174.7	995.5	1127.65	1138.65	3	3	1121.15	1087.27	76.0908	79.6624	7.02053	6.98958	0.0692068	0.0749241	88.1608	82.6772	0.07563	0.073684	-0.485572	22	1.13705	-0.507786	22	1.05352	0.632071	0.616657	-1.03116	0.253666	0.0296012
SAN_0600_at	598.75	689.35	680.85	620.55	648.15	622.6	3	3	656.317	630.433	50.035	15.3773	6.48465	6.44621	0.0780169	0.0242281	62.7324	54.3877	0.0936951	0.0917753	-0.539964	22	1.3304	-0.50757	22	1.04227	0.594646	0.616806	-1.04106	0.253625	0.0295766
SAN_2056_at	48.45	25.35	20.5	46.1	30.55	25.3	3	3	31.4333	33.9833	14.9351	10.8167	3.37791	3.49366	0.448045	0.306826	9.21618	9.32352	0.291166	0.269	0.336904	22	1.02343	0.505749	22	1.1716	0.739382	0.618063	1.08112	0.253274	0.0293687
SAN_1341_at	590.1	642.5	628.1	671.9	642.9	621.15	3	3	620.233	645.317	27.0713	25.4612	6.42945	6.46922	0.0440572	0.0393682	61.2617	52.9754	0.0971471	0.0962041	0.536432	22	1.3373	0.503838	22	1.0197	0.597043	0.619384	1.04044	0.252906	0.0291512
SAN_1452_at	343.2	394.05	379.2	345.65	352.65	349.55	3	3	372.15	349.283	26.1478	3.50761	5.91762	5.85585	0.0713153	0.0100484	34.122	60.8436	0.104367	0.184975	-0.567762	22	3.17951	-0.503732	22	3.14125	0.575946	0.619457	-1.06547	0.252886	0.0291392
SAN_1437_at	459.55	533.7	513.45	521	467.7	451.25	3	3	502.233	479.983	38.3264	36.4613	6.21708	6.17187	0.0776446	0.074819	42.4045	59.2811	0.089688	0.127297	-0.528744	22	1.95438	-0.502888	22	2.0145	0.602277	0.62004	-1.04636	0.252724	0.0290436
SAN_0327_at	129.7	113.35	103.15	148.9	94.75	83	3	3	115.4	108.883	13.3932	35.1499	4.74396	4.65779	0.115114	0.306439	23.5263	25.2795	0.186202	0.231556	-0.326851	22	1.15459	-0.502341	22	1.54647	0.74687	0.620419	-1.05985	0.252619	0.0289816
SAN_1256_at	156.1	86.85	81.1	168.35	108.15	81.75	3	3	108.017	119.417	41.7405	44.3857	4.63679	4.73774	0.359916	0.36423	27.7527	29.8157	0.243324	0.249228	0.48475	22	1.1542	0.502023	22	1.04912	0.632645	0.620639	1.10554	0.252558	0.0289456
SAN_2209_at	1386.8	1546.4	1641.15	1554.5	1505.95	1683.9	3	3	1524.78	1581.45	128.545	91.9852	7.3272	7.36499	0.0854013	0.0575536	112.803	171.98	0.0738117	0.107712	0.47721	22	2.32443	0.501251	22	2.12949	0.637919	0.621174	1.03716	0.252409	0.0288583
SAN_2396_s_at	472.5	414.45	395.05	473.8	445	422	3	3	427.333	446.933	40.3003	25.9541	6.05467	6.10129	0.0926748	0.0579569	43.866	59.6306	0.0982545	0.128657	0.458591	22	1.84791	0.49881	22	1.7146	0.651026	0.622864	1.04587	0.251942	0.0285833
SAN_1964_at	259.3	246.35	232.25	267.5	273.9	242.65	3	3	245.967	261.35	13.5291	16.5078	5.50418	5.5645	0.0551306	0.0642142	39.2335	38.0004	0.148478	0.147899	0.487823	22	1.06595	0.498501	22	1.00785	0.630501	0.623079	1.06254	0.251883	0.0285485
SAN_2375_at	331.3	393.85	358.4	436.55	362.9	351.6	3	3	361.183	383.683	31.3678	46.1312	5.88688	5.94517	0.0865915	0.116887	36.7378	63.6327	0.108249	0.17211	0.53039	22	3.00009	0.496588	22	2.52794	0.601155	0.624405	1.0623	0.251517	0.028334
SAN_2180_at	117.25	150.1	144.15	115.5	138.25	126.15	3	3	137.167	126.633	17.503	11.3827	4.91549	4.8386	0.132478	0.0899019	23.9796	25.0306	0.168395	0.208712	-0.526326	22	1.08958	-0.496582	22	1.53616	0.603928	0.624409	-1.08318	0.251516	0.0283334
SAN_2296_at	18.35	14.3	13.95	20	16.55	14.15	3	3	15.5333	16.9	2.44557	2.94066	2.73512	2.81728	0.151634	0.173266	3.58173	3.24548	0.213253	0.191527	0.489744	22	1.21794	0.496438	22	1.23975	0.629163	0.624509	1.08798	0.251488	0.0283172
SAN_0376_at	243.15	289.75	266.7	249.9	259.1	242.8	3	3	266.533	250.6	23.3004	8.17251	5.58294	5.5235	0.0877133	0.0325569	37.6743	39.1384	0.136198	0.156384	-0.508008	22	1.07924	-0.496418	22	1.31838	0.616504	0.624523	-1.06358	0.251484	0.028315
SAN_1172_at	178.85	155.2	143.65	178.6	144.8	121.3	3	3	159.233	148.233	17.9433	28.8039	5.06621	4.98626	0.111154	0.193671	28.085	33.9368	0.169101	0.224002	-0.432513	22	1.46013	-0.493441	22	1.75474	0.669579	0.626591	-1.07421	0.250916	0.0279828
SAN_0967_at	677	735.75	728.8	659.2	694	717.7	3	3	713.85	690.3	32.1017	29.425	6.56999	6.53652	0.0455546	0.042824	66.0089	67.7026	0.0805754	0.0861154	-0.431383	22	1.05198	-0.491566	22	1.14224	0.670388	0.627895	-1.03412	0.250559	0.0277746
SAN_1757_at	42.4	48.45	45.55	59.8	45.75	44.35	3	3	45.4667	49.9667	3.02586	8.54464	3.8155	3.9021	0.0667537	0.164331	10.7032	11.5767	0.209231	0.223723	0.494358	22	1.16987	0.489711	22	1.14332	0.625954	0.629186	1.09897	0.250206	0.0275694
SAN_1790_at	957.35	1061.65	1042.85	1030.4	967.1	977.35	3	3	1020.62	991.617	55.591	33.9761	6.92715	6.89895	0.0552731	0.0339723	79.8887	61.898	0.0765601	0.0639601	-0.497015	22	1.66578	-0.489677	22	1.43281	0.624109	0.62921	-1.02925	0.2502	0.0275657
SAN_1539_at	520.15	543.3	521.3	558.7	495.35	465.55	3	3	528.25	506.533	13.0464	47.5713	6.26937	6.2247	0.0245277	0.0927366	43.88	67.0174	0.101595	0.121167	-0.469564	22	2.33261	-0.489299	22	1.42239	0.643287	0.629473	-1.04287	0.250128	0.0275239
SAN_0397_at	1719.45	1893.8	2047.85	1452.55	1890.55	2101.25	3	3	1887.03	1814.78	164.305	330.92	7.54022	7.492	0.0875538	0.190149	137.937	270.329	0.0731993	0.15451	-0.412343	22	3.8408	-0.488496	22	4.45552	0.684078	0.630032	-1.03981	0.249976	0.0274355
SAN_1355_at	253.55	221.7	216.2	231.05	217.35	196.95	3	3	230.483	215.117	20.1647	17.1594	5.4377	5.36903	0.0856787	0.0805701	40.1262	39.0315	0.165818	0.178516	-0.475467	22	1.05688	-0.488135	22	1.15903	0.639141	0.630284	-1.07143	0.249907	0.0273957
SAN_0170_at	1275.5	1455.15	1508.7	1275.25	1367.95	1452.05	3	3	1413.12	1365.08	122.15	88.4349	7.25099	7.21757	0.0883774	0.0649879	105.143	125.258	0.0743929	0.0924142	-0.508728	22	1.41922	-0.487937	22	1.54317	0.616007	0.630422	-1.03519	0.24987	0.027374
[truncated: 727 more rows]
